# Supplementary material for: Hexaaqua­gallium(III) trinitrate trihydrate
Source: Acta Crystallogr Sect E Struct Rep Online. 2009 Jul 22;65(Pt 8):i65. doi: 10.1107/S1600536809028086 (PMC2977161; doi:10.1107/S1600536809028086)
Supplement: Supplementary file 2 [file e-65-00i65-Isup2.hkl]

# 
# h,k,l, Fc-squared, Fo-squared, sigma(Fo-squared) and status flag 
# 
data_I
_shelx_title ' CP001_0ma in P2(1)/c' 
_shelx_refln_list_code          4 
_shelx_F_calc_maximum      220.39 
_exptl_crystal_F_000       856.00 
_reflns_d_resolution_high  0.7966 
 
loop_ 
 _symmetry_equiv_pos_as_xyz 
 'x, y, z' 
 '-x, y+1/2, -z+1/2' 
 '-x, -y, -z' 
 'x, -y-1/2, z-1/2' 
 
_cell_length_a    13.9609 
_cell_length_b     9.6498 
_cell_length_c    10.9743 
_cell_angle_alpha  90.000 
_cell_angle_beta   95.448 
_cell_angle_gamma  90.000 
 
_shelx_F_squared_multiplier     1.000 
 
loop_ 
 _refln_index_h 
 _refln_index_k 
 _refln_index_l 
 _refln_F_squared_calc 
 _refln_F_squared_meas 
 _refln_F_squared_sigma 
 _refln_observed_status 
   2   0   0     2512.42     2204.98     19.28 o 
   3   0   0      286.42      323.11      3.74 o 
   4   0   0    10303.66    10407.83    147.54 o 
   5   0   0      217.37      226.20      3.58 o 
   6   0   0     7895.38     8826.00     75.48 o 
   7   0   0      112.58      110.97      2.96 o 
   8   0   0     7159.87     7111.10     61.97 o 
   9   0   0       41.49       44.19      3.03 o 
  10   0   0     4042.40     4049.88     37.38 o 
  11   0   0      222.27      222.94      5.20 o 
  12   0   0     2936.22     2896.09     33.58 o 
  13   0   0      319.13      337.68      7.92 o 
  14   0   0     2181.57     2264.87     33.53 o 
  15   0   0      174.69      194.11      8.95 o 
  16   0   0     2333.51     2403.11     52.34 o 
   1   1   0       39.45       66.01      1.64 o 
   2   1   0     1548.36     1749.36     12.71 o 
   3   1   0      504.41      533.49      4.19 o 
   4   1   0     8915.26     8787.05     54.34 o 
   5   1   0        0.85        7.57      0.81 o 
   6   1   0     4644.92     5138.32     34.00 o 
   7   1   0      142.05      147.66      2.39 o 
   8   1   0     1275.92     1387.62     10.23 o 
   9   1   0       83.40       95.50      2.40 o 
  10   1   0     1273.77     1391.01     10.73 o 
  11   1   0       39.31       33.97      1.91 o 
  12   1   0      649.77      653.28      6.90 o 
  13   1   0       90.51       92.26      3.28 o 
  14   1   0        0.38       -0.53      2.31 o 
  15   1   0      161.56      153.76      9.99 o 
  16   1   0        6.82       11.63      6.26 o 
  17   1   0        7.93       11.63      7.16 o 
   1   2   0      309.80      353.05      5.53 o 
   2   2   0    24707.13    23325.76    303.17 o 
   3   2   0      521.37      578.77      4.89 o 
   4   2   0     4766.29     4820.06     31.58 o 
   5   2   0      330.09      349.96      3.49 o 
   6   2   0    15097.29    14711.39     94.17 o 
   7   2   0     1181.02     1216.71      9.61 o 
   8   2   0      768.88      718.32      6.66 o 
   9   2   0      266.22      270.52      3.84 o 
  10   2   0     4010.08     4049.00     30.70 o 
  11   2   0      468.28      459.96      7.29 o 
  12   2   0     3538.46     3542.54     57.44 o 
  13   2   0      513.42      525.82      8.98 o 
  14   2   0     2462.44     2513.94     26.65 o 
  15   2   0        0.31       -5.49      3.94 o 
  16   2   0     1374.02     1417.51     25.60 o 
  17   2   0        2.27        6.71      7.60 o 
   1   3   0     1954.85     1951.97     24.36 o 
   2   3   0    16478.45    16238.55    156.62 o 
   3   3   0       12.24       15.45      1.05 o 
   4   3   0    10758.23    11436.60     73.36 o 
   5   3   0       57.03       57.25      2.17 o 
   6   3   0      363.65      379.15      4.03 o 
   7   3   0      161.26      164.93      2.73 o 
   8   3   0      123.87      137.26      2.70 o 
   9   3   0        9.08        6.53      1.36 o 
  10   3   0      211.79      207.96      4.53 o 
  11   3   0        0.96        2.38      2.40 o 
  12   3   0       80.06       82.74      7.36 o 
  13   3   0      184.06      172.29      5.41 o 
  14   3   0      380.74      356.81      9.21 o 
  15   3   0       18.43       20.35      4.90 o 
  16   3   0       86.59      106.65      7.59 o 
   1   4   0       49.45       60.31      2.91 o 
   2   4   0     1759.82     1853.44     23.88 o 
   3   4   0       73.08       83.70      2.18 o 
   4   4   0     7225.20     7022.89     54.53 o 
   5   4   0      341.47      343.42      3.70 o 
   6   4   0    18644.34    18412.96    117.68 o 
   7   4   0        0.14        3.16      1.32 o 
   8   4   0    11641.27    11796.95     91.27 o 
   9   4   0        0.53        0.27      1.89 o 
  10   4   0     5310.11     5373.26     44.24 o 
  11   4   0      170.13      164.82      5.12 o 
  12   4   0      346.00      354.97      7.45 o 
  13   4   0      312.41      300.93      8.52 o 
  14   4   0     1539.42     1493.76     21.76 o 
  15   4   0       30.08       28.44      4.56 o 
  16   4   0     1119.45     1122.32     22.92 o 
   1   5   0      425.71      441.30      7.91 o 
   2   5   0      265.81      257.01      5.85 o 
   3   5   0     1040.02     1055.57     15.49 o 
   4   5   0        5.52        7.88      2.60 o 
   5   5   0      684.31      662.86     10.75 o 
   6   5   0        6.00       10.95      1.80 o 
   7   5   0        1.25       -2.20      1.74 o 
   8   5   0     2161.13     2208.96     20.27 o 
   9   5   0       31.70       24.36      2.46 o 
  10   5   0        7.75        5.86      2.56 o 
  11   5   0       50.24       51.31      3.67 o 
  12   5   0       39.64       37.59      4.30 o 
  13   5   0       42.25       40.91      4.60 o 
  14   5   0      369.72      366.95      9.98 o 
  15   5   0       16.18       15.28      5.26 o 
   0   6   0     7822.51     7877.96    151.65 o 
   1   6   0       50.27       45.69      2.30 o 
   2   6   0       41.56       39.70      2.99 o 
   3   6   0        0.61        2.68      2.21 o 
   4   6   0     8627.80     8708.98     86.15 o 
   5   6   0      144.23      150.62      5.67 o 
   6   6   0     3728.85     3774.33     40.57 o 
   7   6   0      185.21      192.87      5.90 o 
   8   6   0     5203.59     5265.60     48.73 o 
   9   6   0       19.64       28.83      3.52 o 
  10   6   0     2686.17     2696.28     38.74 o 
  11   6   0       24.58       32.09      5.14 o 
  12   6   0     2032.26     1923.56     26.30 o 
  13   6   0       22.10       30.82      4.65 o 
  14   6   0      192.72      216.99     10.42 o 
  15   6   0        0.11       -1.48      5.53 o 
   1   7   0     1172.88     1143.71     17.05 o 
   2   7   0     1391.94     1436.33     21.03 o 
   3   7   0       47.93       46.20      3.63 o 
   4   7   0      730.13      693.84     12.64 o 
   5   7   0        0.56       -2.63      2.67 o 
   6   7   0     1386.94     1363.95     17.99 o 
   7   7   0      105.31      101.23      4.85 o 
   8   7   0      101.55       97.64      4.98 o 
   9   7   0       75.71       54.84      5.38 o 
  10   7   0      211.68      215.87      9.47 o 
  11   7   0       38.10       40.81     10.29 o 
  12   7   0      297.64      292.74     11.23 o 
  13   7   0        0.67        1.12      5.38 o 
  14   7   0       20.41       34.03      6.64 o 
   0   8   0     6554.57     6677.44    117.20 o 
   1   8   0        0.65       -1.00      3.14 o 
   2   8   0     3863.56     3882.80     49.98 o 
   3   8   0      132.15      127.54     12.30 o 
   4   8   0     2079.91     2140.36     30.36 o 
   5   8   0        0.08       -2.28      2.99 o 
   6   8   0     1832.12     1857.55     23.26 o 
   7   8   0       65.59       74.59      5.62 o 
   8   8   0      981.58     1010.79     46.08 o 
   9   8   0       94.66      103.39      7.25 o 
  10   8   0      984.41      958.56     22.14 o 
  11   8   0       30.18       39.43      6.30 o 
  12   8   0      489.03      458.18     14.54 o 
  13   8   0       82.69       76.05      7.71 o 
   1   9   0       53.45       49.42      4.39 o 
   2   9   0      171.43      177.24      9.84 o 
   3   9   0      167.36      159.17      7.60 o 
   4   9   0      282.23      267.48      8.38 o 
   5   9   0       68.22       65.96      8.28 o 
   6   9   0      205.34      207.12      7.27 o 
   7   9   0        7.71       10.17      4.83 o 
   8   9   0        7.43        3.35      4.83 o 
   9   9   0       14.21        9.39      5.06 o 
  10   9   0       96.59       91.37      7.89 o 
  11   9   0       13.75       12.58      5.59 o 
   0  10   0     2541.86     2540.44     51.89 o 
   1  10   0       22.36       22.70      4.43 o 
   2  10   0     1302.34     1319.20     22.30 o 
   3  10   0       26.54       28.04      4.43 o 
   4  10   0     1757.48     1764.31     38.47 o 
   6  10   0      840.16      808.68     28.63 o 
   7  10   0       80.36       88.82      7.39 o 
   8  10   0      125.85      142.95      8.66 o 
   9  10   0        9.16       16.33      5.69 o 
   1  11   0       32.95       37.07      5.38 o 
   2  11   0       59.95       56.91      5.53 o 
   3  11   0        0.12       -3.58      4.11 o 
   4  11   0      244.78      262.59     13.87 o 
   6  11   0       20.24       19.68      9.39 o 
   7  11   0        2.03        5.82      7.60 o 
   0  12   0      700.25      729.16     23.71 o 
   1  12   0       11.78        3.46      5.21 o 
   2  12   0      273.71      301.95     15.66 o 
 -17   1   1     1143.86     1175.61     31.76 o 
 -16   1   1       37.09       50.55      8.50 o 
 -15   1   1     1195.46     1201.56     30.42 o 
 -14   1   1       72.31       81.42      3.62 o 
 -13   1   1     5528.94     5547.31     44.61 o 
 -12   1   1      246.99      251.54      4.73 o 
 -11   1   1     4296.58     4271.07     30.02 o 
 -10   1   1      574.65      574.26      5.76 o 
  -9   1   1     6855.79     6767.55     42.08 o 
  -8   1   1      742.90      772.79      6.53 o 
  -7   1   1     2788.76     2738.25     19.21 o 
  -6   1   1      286.55      297.86      3.36 o 
  -5   1   1     4532.16     4942.51     32.51 o 
  -4   1   1      121.30      130.44      1.84 o 
  -3   1   1    26468.74    24088.41    295.39 o 
  -2   1   1        0.41       10.95      0.54 o 
  -1   1   1    17919.36    16237.15    159.55 o 
   0   1   1      749.95      833.77      8.94 o 
   1   1   1    18851.41    17345.32    199.15 o 
   2   1   1     2204.66     2334.55     18.55 o 
   3   1   1    20432.96    19382.12    239.62 o 
   4   1   1      274.64      276.87      3.91 o 
   5   1   1     1240.77     1245.46      9.23 o 
   6   1   1       15.14       23.39      1.23 o 
   7   1   1      794.36      711.87      5.94 o 
   8   1   1      376.70      349.02      3.98 o 
   9   1   1     4122.01     4028.78     26.13 o 
  10   1   1      434.87      410.82      4.79 o 
  11   1   1     7067.83     6872.46     46.36 o 
  12   1   1      750.67      762.11      8.01 o 
  13   1   1     6007.02     6007.09     52.58 o 
  14   1   1       45.81       52.21      3.84 o 
  15   1   1     1307.79     1305.19     16.65 o 
  16   1   1       17.34       17.71      4.04 o 
  17   1   1     1122.47     1157.27     31.76 o 
 -17   2   1      378.19      354.74     17.00 o 
 -16   2   1       19.96       20.58      7.60 o 
 -15   2   1        9.88       15.84      4.68 o 
 -14   2   1       16.83       16.52      3.60 o 
 -13   2   1      169.22      152.66      4.80 o 
 -12   2   1        0.29       -1.80      1.71 o 
 -11   2   1      529.03      546.44      7.47 o 
 -10   2   1       15.79       15.04      1.76 o 
  -9   2   1      631.89      712.28      8.33 o 
  -8   2   1       86.38      103.73      5.10 o 
  -7   2   1        0.24        1.95      1.11 o 
  -6   2   1      513.46      545.83      5.00 o 
  -5   2   1      154.76      164.58      2.25 o 
  -4   2   1       47.61       59.93      1.44 o 
  -3   2   1     5683.12     5964.83     50.13 o 
  -2   2   1       11.04       24.59      1.08 o 
  -1   2   1      216.06      225.76      6.26 o 
   0   2   1       63.41       65.85      1.45 o 
   1   2   1      576.88      617.43     11.18 o 
   2   2   1     1379.29     1426.38     15.56 o 
   3   2   1     2872.81     2885.49     29.64 o 
   4   2   1       56.28       57.30      1.92 o 
   5   2   1       25.66       40.06      1.70 o 
   6   2   1        4.03        5.03      0.85 o 
   7   2   1      397.73      399.76      4.05 o 
   8   2   1       39.85       35.85      1.57 o 
   9   2   1     2533.98     2637.21     17.96 o 
  10   2   1        1.04        2.52      1.32 o 
  11   2   1      910.67      908.02      8.79 o 
  12   2   1       47.88       48.00      2.99 o 
  13   2   1      303.45      312.78      7.21 o 
  14   2   1       58.77       63.62      4.82 o 
  15   2   1       51.52       64.15      4.91 o 
  16   2   1       39.83       37.57      4.65 o 
  17   2   1      199.27      236.20     14.76 o 
 -16   3   1       68.23       64.86      8.50 o 
 -15   3   1     2543.32     2507.68     34.82 o 
 -14   3   1      282.28      277.72      8.18 o 
 -13   3   1     1159.21     1241.51     18.33 o 
 -12   3   1        5.17        1.19      2.05 o 
 -11   3   1     1011.17      951.87     11.01 o 
 -10   3   1       10.61       10.43      1.74 o 
  -9   3   1      719.43      702.20      8.75 o 
  -8   3   1        1.34        3.44      1.31 o 
  -7   3   1    17491.85    17344.64    111.08 o 
  -6   3   1      266.58      277.59      3.24 o 
  -5   3   1     4785.19     4594.89     30.53 o 
  -4   3   1     1789.42     1799.66     13.62 o 
  -3   3   1    48572.36    43697.18    300.66 o 
  -2   3   1     1362.04     1383.17     19.93 o 
  -1   3   1    14169.17    14802.03    242.01 o 
   0   3   1     2830.51     2945.54     31.38 o 
   1   3   1    31045.23    30352.66    294.51 o 
   2   3   1     1346.45     1479.97     16.33 o 
   3   3   1     9153.83     9288.50     92.55 o 
   4   3   1      876.95      949.60      8.93 o 
   5   3   1    26895.44    26841.38    183.91 o 
   6   3   1       52.22       62.38      1.97 o 
   7   3   1     4580.40     4563.02     30.81 o 
   8   3   1        5.07        2.92      1.42 o 
   9   3   1     5467.82     5352.87     39.69 o 
  10   3   1      510.33      502.48      8.20 o 
  11   3   1     1993.56     2058.29     22.00 o 
  12   3   1       19.61       22.69      2.95 o 
  13   3   1     1476.16     1469.68     17.70 o 
  14   3   1       15.61       16.33      3.70 o 
  15   3   1      536.58      566.64     24.96 o 
  16   3   1       22.53       17.45      5.38 o 
 -16   4   1       22.59       15.34      5.53 o 
 -15   4   1       59.21       57.32      6.16 o 
 -14   4   1       73.33       68.74      5.07 o 
 -13   4   1        1.25        1.41      3.26 o 
 -12   4   1        7.51        9.29      3.22 o 
 -11   4   1       50.37       48.01      3.28 o 
 -10   4   1        9.90       13.16      2.16 o 
  -9   4   1      672.03      650.75      8.27 o 
  -8   4   1       59.22       54.47      2.20 o 
  -7   4   1      478.07      501.95      5.86 o 
  -6   4   1        2.78        3.59      0.94 o 
  -5   4   1       69.04       49.34      2.12 o 
  -4   4   1      302.55      308.76      3.48 o 
  -3   4   1     3672.87     3876.17     39.30 o 
  -2   4   1      764.68      753.19     11.06 o 
  -1   4   1      199.54      179.28      4.70 o 
   0   4   1     1291.34     1349.21     17.85 o 
   1   4   1     2259.62     2319.32     30.35 o 
   2   4   1      100.25       97.38      3.55 o 
   3   4   1      840.82      860.50     10.81 o 
   4   4   1       88.57       83.60      2.63 o 
   5   4   1      435.59      455.36      6.20 o 
   6   4   1      167.17      165.10      3.15 o 
   7   4   1      731.71      718.08      7.44 o 
   8   4   1      114.18      103.12      2.97 o 
   9   4   1      117.13      105.31      4.13 o 
  10   4   1       98.42      105.16      4.36 o 
  11   4   1      436.02      435.00      8.08 o 
  12   4   1       49.35       42.08      3.52 o 
  13   4   1       10.00       16.05      3.17 o 
  14   4   1       43.28       38.21      3.94 o 
  15   4   1      251.49      260.71     10.56 o 
  16   4   1       12.71        3.29      4.83 o 
 -15   5   1      270.95      261.71     11.06 o 
 -14   5   1      109.62      108.92     15.21 o 
 -13   5   1     1401.95     1400.53     25.28 o 
 -12   5   1       20.50       26.44      6.49 o 
 -11   5   1     1788.77     1762.39     28.76 o 
 -10   5   1       44.93       52.78      7.80 o 
  -9   5   1     3199.36     3245.93     31.36 o 
  -8   5   1      156.81      162.57      4.71 o 
  -7   5   1     3230.51     3271.29     30.98 o 
  -6   5   1       62.20       66.36      2.36 o 
  -5   5   1     6319.77     6409.98     56.25 o 
  -4   5   1      152.87      142.20      2.98 o 
  -3   5   1     7281.19     7173.44     85.56 o 
  -2   5   1       43.54       51.44      3.36 o 
  -1   5   1     4033.42     3977.35     48.55 o 
   0   5   1       64.65       62.31      2.99 o 
   1   5   1      690.30      604.01     19.68 o 
   2   5   1      418.62      424.08      6.17 o 
   3   5   1    17661.35    17211.71    145.96 o 
   4   5   1      145.10      162.77      3.67 o 
   5   5   1     8648.18     8677.60     75.42 o 
   6   5   1      113.96      110.72      3.42 o 
   7   5   1    11583.02    11657.73    100.93 o 
   8   5   1       27.78       30.84      2.41 o 
   9   5   1     3576.45     3606.56     34.94 o 
  10   5   1      671.71      663.24     12.40 o 
  11   5   1      630.69      630.14     13.24 o 
  12   5   1      176.93      178.15      6.20 o 
  13   5   1     1085.01     1053.76     24.82 o 
  14   5   1       89.03       88.43      6.02 o 
  15   5   1      231.15      195.76      9.79 o 
 -15   6   1        0.14        1.84      5.21 o 
 -14   6   1       25.34       32.18      5.99 o 
 -13   6   1      167.50      164.73      8.98 o 
 -12   6   1       26.02       32.28      5.37 o 
 -11   6   1        3.68        3.36      4.43 o 
 -10   6   1       27.43       26.52      3.78 o 
  -9   6   1      553.41      615.91     11.36 o 
  -8   6   1       44.13       46.78      3.22 o 
  -7   6   1       32.59       37.10      2.86 o 
  -6   6   1       20.35       24.02      2.76 o 
  -5   6   1       33.22       40.20      3.68 o 
  -4   6   1      115.48      109.02      4.71 o 
  -3   6   1      145.33      150.36      5.03 o 
  -2   6   1      241.00      260.46      6.48 o 
  -1   6   1     2514.29     2592.09     27.37 o 
   0   6   1       29.98       32.27      2.79 o 
   1   6   1       46.99       42.07      2.79 o 
   2   6   1      170.93      165.18      6.49 o 
   3   6   1       31.50       26.75      5.14 o 
   4   6   1       75.59       68.08      2.80 o 
   5   6   1       24.62       26.66      2.18 o 
   6   6   1       91.20       96.93      4.38 o 
   7   6   1        2.86        3.68      2.45 o 
   8   6   1        0.07       -1.71      2.43 o 
   9   6   1        8.17       15.33      3.52 o 
  10   6   1       32.29       35.53      3.54 o 
  11   6   1      237.09      211.89      6.34 o 
  12   6   1        0.17        1.14      3.60 o 
  13   6   1      499.59      529.30     12.21 o 
  14   6   1       64.67       56.92      5.49 o 
 -14   7   1        1.59        3.07      4.90 o 
 -13   7   1     1332.40     1438.12     27.51 o 
 -12   7   1       18.46       17.58      5.67 o 
 -11   7   1     1444.59     1379.28     25.43 o 
 -10   7   1       62.26       70.10      7.83 o 
  -9   7   1     4616.88     4540.27     61.94 o 
  -8   7   1        1.57       -0.25      3.94 o 
  -7   7   1     3180.09     3149.80     44.55 o 
  -6   7   1      124.12      126.31      8.58 o 
  -5   7   1     1117.25     1100.38     14.87 o 
  -4   7   1        0.81        3.73      2.79 o 
  -3   7   1     3524.23     3600.37     46.02 o 
  -2   7   1      137.27      141.92      6.04 o 
  -1   7   1     1355.64     1355.91     16.25 o 
   0   7   1       47.96       49.25      2.82 o 
   1   7   1     7446.33     7674.82     92.99 o 
   2   7   1       32.29       36.65      3.63 o 
   3   7   1     2660.36     2579.33     34.79 o 
   4   7   1      169.07      174.23     10.51 o 
   5   7   1     1218.82     1260.81     34.45 o 
   6   7   1       51.36       57.92      3.86 o 
   7   7   1     1993.55     1990.97     21.52 o 
   8   7   1       43.00       44.77      3.39 o 
   9   7   1     2070.92     2015.40     22.51 o 
  10   7   1      113.37      108.90      4.84 o 
  11   7   1     2303.77     2242.45     29.67 o 
  12   7   1        0.10       -2.77      3.68 o 
  13   7   1      638.55      700.48     14.52 o 
  14   7   1        1.63        0.97      4.27 o 
 -13   8   1        0.00       -5.05      5.53 o 
 -12   8   1        0.03        2.66      5.35 o 
 -11   8   1       13.06        9.51      6.49 o 
 -10   8   1       11.46       12.75      6.93 o 
  -9   8   1      166.50      168.55      8.98 o 
  -8   8   1        4.68        0.89      4.11 o 
  -7   8   1       95.80       94.52      6.43 o 
  -6   8   1       36.11       24.16      4.58 o 
  -5   8   1      181.85      176.31      7.82 o 
  -4   8   1       48.17       40.93      3.94 o 
  -3   8   1      239.09      233.48      6.94 o 
  -2   8   1       14.09       11.77      2.58 o 
  -1   8   1      232.50      225.83      7.25 o 
   0   8   1        7.85        4.49      3.05 o 
   1   8   1      374.14      366.04      9.01 o 
   2   8   1      122.09      114.52      8.72 o 
   3   8   1      810.50      817.37     14.87 o 
   4   8   1      285.98      247.27      7.89 o 
   5   8   1      375.50      361.03      9.61 o 
   6   8   1       19.84       19.35      3.94 o 
   7   8   1      382.72      388.75      9.04 o 
   8   8   1       18.37       18.91      3.75 o 
   9   8   1      434.08      449.53     10.10 o 
  10   8   1       18.47       22.09      5.53 o 
  11   8   1       26.22       24.33      5.67 o 
  12   8   1        0.26       -7.12      4.74 o 
 -11   9   1     1388.87     1380.12     45.63 o 
 -10   9   1        0.08       -1.91      5.15 o 
  -9   9   1     1027.18     1004.07     21.13 o 
  -8   9   1       23.70       31.72      5.67 o 
  -7   9   1     1447.71     1394.04     31.54 o 
  -6   9   1        3.50        0.23      3.94 o 
  -5   9   1      638.63      661.67     14.78 o 
  -4   9   1      133.85      114.76      5.85 o 
  -3   9   1     3449.54     3422.52     46.00 o 
  -2   9   1      137.77      131.02      8.72 o 
  -1   9   1     1169.30     1184.22     19.75 o 
   0   9   1       91.54       88.78      7.60 o 
   1   9   1     2132.72     2147.05     31.16 o 
   2   9   1       17.58       12.97      3.80 o 
   3   9   1      938.71      909.62     16.60 o 
   4   9   1       97.68       90.76      5.67 o 
   5   9   1     1393.99     1413.99     23.23 o 
   6   9   1       14.78       16.59      7.16 o 
   7   9   1      849.00      852.54     21.49 o 
   8   9   1       54.38       70.16      9.39 o 
   9   9   1      594.31      593.61     15.64 o 
  10   9   1       13.94       22.03      5.85 o 
  11   9   1      286.04      325.41     12.78 o 
  -9  10   1       15.61        8.35      5.59 o 
  -8  10   1        0.03        3.89      5.35 o 
  -7  10   1       27.90       36.13      5.85 o 
  -6  10   1       30.26       33.10      8.05 o 
  -5  10   1      109.36      106.02     10.74 o 
  -4  10   1       57.68       63.07      8.05 o 
  -3  10   1       36.41       28.63      6.26 o 
  -2  10   1       94.66       91.23      5.85 o 
  -1  10   1       16.48       22.99      4.39 o 
   0  10   1      111.20      105.52      6.01 o 
   1  10   1        0.82       -4.69      3.63 o 
   2  10   1       19.12       16.17      5.14 o 
   3  10   1        5.51        5.37      5.82 o 
   4  10   1        8.44       11.18      5.82 o 
   5  10   1        6.15       -1.45      3.94 o 
   6  10   1        5.41       -4.92      5.82 o 
   7  10   1        0.16       -0.38      5.03 o 
   8  10   1        0.03        2.53      5.35 o 
   9  10   1        7.83        9.24      5.79 o 
  -7  11   1      514.96      501.02     22.37 o 
  -6  11   1      112.82      111.83     12.97 o 
  -5  11   1      561.44      522.03     14.46 o 
  -4  11   1       10.68        6.71      5.03 o 
  -3  11   1     1173.28     1153.69     30.42 o 
  -2  11   1       35.95       17.89      7.16 o 
  -1  11   1      932.46      948.18     18.65 o 
   0  11   1       14.79       12.05      4.58 o 
   1  11   1     1152.17     1213.18     21.98 o 
   2  11   1       19.64       18.76      4.90 o 
   3  11   1     1014.44      972.98     18.98 o 
   4  11   1       85.97       90.36      9.84 o 
   7  11   1      545.49      537.70     23.71 o 
  -2  12   1        0.01       -4.03      6.71 o 
  -1  12   1       43.86       51.89      8.95 o 
   0  12   1       29.49       27.29      8.05 o 
   1  12   1       34.99       40.26      6.01 o 
 -17   0   2      152.20      157.02     12.53 o 
 -16   0   2      391.58      436.16     17.45 o 
 -15   0   2      341.72      331.33     10.88 o 
 -14   0   2     3259.02     3211.89     45.81 o 
 -13   0   2      200.32      185.06      8.06 o 
 -12   0   2     4685.25     4900.68     58.96 o 
 -11   0   2      452.76      478.32      8.92 o 
 -10   0   2     7396.03     7261.51     64.03 o 
  -9   0   2      113.25       97.10      3.33 o 
  -8   0   2      171.36      141.63      3.63 o 
  -7   0   2     3018.35     3001.50     27.53 o 
  -6   0   2     9656.07     9451.81    138.68 o 
  -5   0   2     2842.53     2850.88     40.26 o 
  -4   0   2     1765.21     1865.85     33.55 o 
  -3   0   2      455.92      428.10      9.39 o 
  -2   0   2    37500.29    31882.11   1129.76 o 
  -1   0   2     1287.16     1332.46     12.77 o 
   0   0   2     4374.10     4209.87     35.92 o 
   1   0   2     3240.77     3300.03     57.71 o 
   2   0   2    32706.59    30536.77    504.15 o 
   3   0   2      501.55      533.30      6.64 o 
   4   0   2    11698.34    11856.70    287.86 o 
   5   0   2      375.54      341.47      7.52 o 
   6   0   2    14898.70    14219.23    272.48 o 
   7   0   2      422.19      368.53      6.24 o 
   8   0   2     4295.11     4358.39     39.27 o 
   9   0   2      110.30      104.62      3.44 o 
  10   0   2     5987.40     5820.88     52.23 o 
  11   0   2       10.13        8.40      4.83 o 
  12   0   2     6477.67     6509.55     67.93 o 
  13   0   2      651.27      642.13     14.29 o 
  14   0   2     1123.95     1084.33     17.82 o 
  15   0   2       69.89       79.73     10.07 o 
  16   0   2      469.42      488.50     19.68 o 
  17   0   2       24.47       12.08      7.16 o 
 -17   1   2       20.15        9.39      7.60 o 
 -16   1   2       29.17       21.93      5.53 o 
 -15   1   2       39.74       36.97      4.27 o 
 -14   1   2      244.03      228.58      6.35 o 
 -13   1   2       12.31        5.19      2.38 o 
 -12   1   2        9.81       11.14      2.03 o 
 -11   1   2       61.91       63.37      2.63 o 
 -10   1   2      181.16      202.53      3.67 o 
  -9   1   2      216.15      227.72      3.88 o 
  -8   1   2      961.53     1077.36      8.93 o 
  -7   1   2      548.81      553.38      5.68 o 
  -6   1   2      546.39      484.50      5.53 o 
  -5   1   2      114.61      122.76      2.31 o 
  -4   1   2     1434.07     1351.16     14.56 o 
  -3   1   2      367.19      369.58      3.88 o 
  -2   1   2     6973.42     7319.14     58.58 o 
  -1   1   2       46.20       44.07      1.00 o 
   0   1   2      315.81      360.08      2.91 o 
   1   1   2      185.97      187.60      1.97 o 
   2   1   2     3240.11     3197.19     47.23 o 
   3   1   2       20.10       20.46      1.22 o 
   4   1   2     4596.61     4627.90     50.94 o 
   5   1   2        8.06       11.69      0.83 o 
   6   1   2       73.08       55.92      3.00 o 
   7   1   2      285.71      299.17      3.48 o 
   8   1   2      207.10      227.42      3.10 o 
   9   1   2       76.08       69.17      2.16 o 
  10   1   2     2107.33     2109.01     16.25 o 
  11   1   2       50.56       50.01      2.55 o 
  12   1   2      279.34      297.11      5.61 o 
  13   1   2       22.89       20.59      2.82 o 
  14   1   2       74.12       70.92      4.91 o 
  15   1   2       22.82       24.27      3.87 o 
  16   1   2       10.59       15.82      4.12 o 
 -17   2   2       12.99       15.21      7.60 o 
 -16   2   2     2307.76     2426.46     38.21 o 
 -15   2   2        3.64       -0.65      4.70 o 
 -14   2   2      868.38      856.75     16.05 o 
 -13   2   2        1.30       -2.06      2.49 o 
 -12   2   2     2274.74     2294.90     23.89 o 
 -11   2   2       87.30       78.38      3.59 o 
 -10   2   2     3880.35     3810.22     37.42 o 
  -9   2   2       33.56       34.85      2.18 o 
  -8   2   2     7546.66     7566.93     53.62 o 
  -7   2   2      832.49      804.98      8.27 o 
  -6   2   2     6849.32     6480.85     49.92 o 
  -5   2   2     1666.76     1638.42     13.91 o 
  -4   2   2     5863.95     5848.50     49.62 o 
  -3   2   2      702.50      663.23      6.89 o 
  -2   2   2    14579.70    14909.85    102.58 o 
  -1   2   2     1175.99     1209.52     11.13 o 
   0   2   2    35175.09    32197.61    486.74 o 
   1   2   2     2977.51     3130.46     27.46 o 
   2   2   2      298.67      297.35      4.80 o 
   3   2   2      419.69      449.00      6.52 o 
   4   2   2     6691.46     6189.35     72.04 o 
   5   2   2      448.98      435.63      4.44 o 
   6   2   2    18259.99    18296.73    125.77 o 
   7   2   2      365.32      342.65      3.74 o 
   8   2   2     5021.38     5129.31     32.38 o 
   9   2   2      250.89      236.69      3.78 o 
  10   2   2     5730.80     5655.06     38.57 o 
  11   2   2      364.74      351.38      5.62 o 
  12   2   2      103.32      103.99      3.88 o 
  13   2   2       83.19       74.44      4.07 o 
  14   2   2     4524.72     4523.54     43.80 o 
  15   2   2        1.58        1.23      3.06 o 
  16   2   2      754.06      784.87     14.71 o 
 -16   3   2       10.16        9.58      5.21 o 
 -15   3   2       17.51       13.00      4.71 o 
 -14   3   2       66.05       62.66      5.79 o 
 -13   3   2       44.53       48.08      4.37 o 
 -12   3   2      240.07      207.25      9.35 o 
 -11   3   2        3.98        1.35      2.17 o 
 -10   3   2      782.53      771.76     12.27 o 
  -9   3   2      308.32      316.52      5.07 o 
  -8   3   2      445.52      451.75      6.17 o 
  -7   3   2        9.00       11.31      1.42 o 
  -6   3   2       82.85      103.43      2.51 o 
  -5   3   2       27.08       27.10      1.94 o 
  -4   3   2     1234.25     1201.18     10.65 o 
  -3   3   2      453.39      488.02      5.56 o 
  -2   3   2     6380.18     6816.95     73.76 o 
  -1   3   2      840.43      923.41     10.12 o 
   0   3   2     7105.02     7536.75     73.61 o 
   1   3   2       46.37       43.34      1.62 o 
   2   3   2     3924.80     3937.76     40.68 o 
   3   3   2      119.96      114.74      3.18 o 
   4   3   2      479.38      501.03      7.53 o 
   5   3   2        5.34        7.35      1.06 o 
   6   3   2      698.06      749.22      6.93 o 
   7   3   2        8.71        9.49      1.13 o 
   8   3   2       25.10       25.57      1.87 o 
   9   3   2      207.44      191.78      4.00 o 
  10   3   2       40.67       51.08      5.53 o 
  11   3   2       30.38       25.47      2.85 o 
  12   3   2       23.92       20.58      2.95 o 
  13   3   2        9.76       15.75      4.35 o 
  14   3   2       74.32       82.32      5.58 o 
  15   3   2       33.66       29.65      4.56 o 
  16   3   2       23.72       29.73      4.63 o 
 -16   4   2     1287.20     1361.81     26.23 o 
 -15   4   2      219.91      228.70     10.06 o 
 -14   4   2     1513.16     1470.73     49.21 o 
 -13   4   2        1.68        3.13      4.43 o 
 -12   4   2     2540.13     2426.59     30.02 o 
 -11   4   2       68.64       62.41      4.27 o 
 -10   4   2     1073.64     1052.21     15.48 o 
  -9   4   2      230.64      231.56      5.12 o 
  -8   4   2     3067.16     3084.08     25.88 o 
  -7   4   2      363.81      347.46      5.58 o 
  -6   4   2    19057.44    18913.07    141.58 o 
  -5   4   2      124.65      108.09      2.64 o 
  -4   4   2    17214.06    17360.42    129.82 o 
  -3   4   2      106.01      124.02      2.90 o 
  -2   4   2    11188.86    11259.70     95.21 o 
  -1   4   2       72.40       83.18      2.56 o 
   0   4   2     2124.82     2081.39     21.83 o 
   1   4   2       75.34       74.86      2.88 o 
   2   4   2     1450.17     1374.14     20.86 o 
   3   4   2        1.72        2.24      2.11 o 
   4   4   2    10000.15     9852.75    136.42 o 
   5   4   2      182.63      180.01      3.98 o 
   6   4   2     4738.49     4703.93     42.61 o 
   7   4   2      521.75      503.06      6.77 o 
   8   4   2     1494.75     1504.41     14.69 o 
   9   4   2      299.23      289.28      5.40 o 
  10   4   2     1594.03     1596.24     18.13 o 
  11   4   2       13.82        9.59      3.52 o 
  12   4   2     1799.93     1781.81     20.49 o 
  13   4   2        5.51        5.07      3.62 o 
  14   4   2     1947.49     1989.37     35.00 o 
  15   4   2       25.96       33.67      6.78 o 
  16   4   2      993.38     1046.29     22.58 o 
 -15   5   2        1.82       -2.08      5.03 o 
 -14   5   2        9.39       11.17     11.63 o 
 -13   5   2        4.32        1.14      4.58 o 
 -12   5   2      261.35      266.82      8.07 o 
 -11   5   2       13.39       16.05      3.66 o 
 -10   5   2        1.83       -0.20      2.92 o 
  -9   5   2       44.46       37.13      4.22 o 
  -8   5   2      171.06      158.63      5.86 o 
  -7   5   2       49.25       46.54      2.27 o 
  -6   5   2       39.93       44.64      3.91 o 
  -5   5   2       99.25       98.53      3.19 o 
  -4   5   2      305.26      343.63      5.39 o 
  -3   5   2       98.79      101.43      4.98 o 
  -2   5   2      455.50      454.94     14.09 o 
  -1   5   2        7.88        4.03      2.04 o 
   0   5   2     4270.71     4417.97     44.63 o 
   1   5   2      341.89      328.56      5.19 o 
   2   5   2      545.31      570.90      7.48 o 
   3   5   2      368.19      349.68      6.33 o 
   4   5   2      940.55      945.88     12.60 o 
   5   5   2      415.98      432.91      6.60 o 
   6   5   2     2155.23     2234.83     22.31 o 
   7   5   2      151.25      157.06      5.36 o 
   8   5   2      111.75      109.89      4.29 o 
   9   5   2        4.71        2.97      2.49 o 
  10   5   2        2.69        0.83      2.54 o 
  11   5   2        2.81        6.35      2.89 o 
  12   5   2       45.28       54.29      4.08 o 
  13   5   2      178.54      187.58      6.53 o 
  14   5   2        0.02        2.66      4.21 o 
  15   5   2       95.77      109.40      8.38 o 
 -15   6   2       15.39       14.85      5.67 o 
 -14   6   2     1021.90     1010.05     26.62 o 
 -13   6   2        5.09       -5.82      4.71 o 
 -12   6   2     1493.02     1548.39     27.29 o 
 -11   6   2       27.04       25.36      4.12 o 
 -10   6   2     3340.93     3356.13     39.22 o 
  -9   6   2       38.58       43.81      4.74 o 
  -8   6   2     3003.95     3135.42     51.88 o 
  -7   6   2      354.79      344.12      7.98 o 
  -6   6   2     2998.60     2897.28     27.98 o 
  -5   6   2     1102.42     1093.03     14.23 o 
  -4   6   2      400.55      417.02      7.30 o 
  -3   6   2     1782.72     1748.14     20.15 o 
  -2   6   2     9921.15    10175.40    105.71 o 
  -1   6   2     1380.53     1389.37     16.00 o 
   0   6   2     7950.39     7987.30     95.34 o 
   1   6   2     1207.03     1231.99     21.47 o 
   2   6   2     6130.51     5999.73     88.13 o 
   3   6   2      188.61      198.02      5.06 o 
   4   6   2     1038.35      999.91     12.46 o 
   5   6   2       37.87       41.05      2.55 o 
   6   6   2     4069.80     4071.70     38.02 o 
   7   6   2       71.34       80.36      6.92 o 
   8   6   2     1701.89     1763.83     19.75 o 
   9   6   2       34.86       35.57      3.44 o 
  10   6   2     2688.20     2660.03     28.07 o 
  11   6   2       28.01       28.92      3.61 o 
  12   6   2      770.94      767.91     12.37 o 
  13   6   2        7.84        6.39      3.44 o 
  14   6   2     1355.00     1419.81     27.47 o 
 -14   7   2       46.07       30.33      6.80 o 
 -13   7   2        0.07       -1.82      5.35 o 
 -12   7   2        8.62        3.19      4.71 o 
 -11   7   2        4.95        8.32      5.21 o 
 -10   7   2        5.21       14.65      4.93 o 
  -9   7   2        0.60        0.02      3.42 o 
  -8   7   2       90.57      102.32      6.62 o 
  -7   7   2        2.39        0.10      3.55 o 
  -6   7   2      380.31      380.03     10.25 o 
  -5   7   2        4.57        0.81      3.31 o 
  -4   7   2       15.76       19.92      3.54 o 
  -3   7   2      142.04      157.03     10.51 o 
  -2   7   2     1269.76     1291.70     15.73 o 
  -1   7   2      117.73      120.32      4.03 o 
   0   7   2      216.91      213.83      9.84 o 
   1   7   2        3.82       11.18      4.03 o 
   2   7   2       20.61       50.10      5.82 o 
   3   7   2       70.68       60.08      3.44 o 
   4   7   2       62.90       65.06      3.15 o 
   5   7   2        1.20       -0.48      4.10 o 
   6   7   2      154.36      149.78      5.75 o 
   7   7   2       42.96       52.62      4.04 o 
   8   7   2      179.66      161.95      5.41 o 
   9   7   2      106.73      110.76      6.26 o 
  10   7   2       26.35       25.96      3.51 o 
  11   7   2      198.79      187.34      6.63 o 
  12   7   2        0.74       -1.14      3.44 o 
  13   7   2       21.72       16.31      4.63 o 
 -13   8   2        1.23        4.79      5.37 o 
 -12   8   2     1095.90     1074.21     36.46 o 
 -11   8   2        0.20       -2.11      4.39 o 
 -10   8   2     2112.63     2023.67     33.46 o 
  -9   8   2       28.44       28.65      5.47 o 
  -8   8   2      797.79      758.97     16.73 o 
  -7   8   2       38.99       28.92      5.03 o 
  -6   8   2     1640.33     1623.90     26.48 o 
  -5   8   2        6.86        4.53      3.55 o 
  -4   8   2      263.73      293.49     21.25 o 
  -3   8   2        5.56        4.23      2.37 o 
  -2   8   2     1493.54     1579.20     29.30 o 
  -1   8   2      186.82      188.30      8.95 o 
   0   8   2     3911.95     3898.91     50.76 o 
   1   8   2        6.72        3.13      4.92 o 
   2   8   2     3003.87     2970.47     66.21 o 
   3   8   2       13.33       15.43      3.80 o 
   4   8   2     4654.97     4573.62     77.84 o 
   5   8   2        6.47        3.83      4.47 o 
   6   8   2     1737.85     1795.95     23.19 o 
   7   8   2      261.96      265.67      7.71 o 
   8   8   2     1351.65     1349.74     17.11 o 
   9   8   2       14.16       10.98      3.18 o 
  10   8   2     1760.51     1738.14     21.11 o 
  11   8   2       29.55       29.27      5.01 o 
  12   8   2      451.89      461.08     15.26 o 
 -11   9   2        4.63        2.19      5.59 o 
 -10   9   2       24.33       39.06      6.93 o 
  -9   9   2        7.69        8.79      5.35 o 
  -8   9   2       35.94       42.47      6.11 o 
  -7   9   2       37.36       43.97     12.08 o 
  -6   9   2       15.40       31.21     14.31 o 
  -5   9   2        1.59       -1.65      4.08 o 
  -4   9   2       32.05       59.64     19.01 o 
  -3   9   2       27.62       30.42      5.82 o 
  -2   9   2       72.57       74.29      5.03 o 
  -1   9   2        1.92        0.58      3.31 o 
   0   9   2      117.06      115.71      6.16 o 
   1   9   2      136.91      129.73      9.39 o 
   2   9   2      350.91      319.14      9.62 o 
   3   9   2        0.98        1.12      5.14 o 
   4   9   2        0.45        2.61      3.63 o 
   5   9   2       31.03       39.12      5.03 o 
   6   9   2       20.41       20.37      4.58 o 
   7   9   2       12.21        3.76      4.26 o 
   8   9   2      135.77      138.00      6.50 o 
   9   9   2        0.22        0.19      3.92 o 
  10   9   2       17.21       27.29      6.16 o 
  11   9   2        6.71        2.01      5.69 o 
  -9  10   2        1.48        3.91      5.67 o 
  -8  10   2     1396.88     1423.43     26.80 o 
  -7  10   2       18.26       20.13      8.95 o 
  -6  10   2     1139.63     1136.69     33.10 o 
  -5  10   2        0.11        2.24      4.39 o 
  -4  10   2      970.39      939.20     23.71 o 
  -3  10   2      217.21      206.89      9.17 o 
  -2  10   2      710.83      722.01     21.92 o 
  -1  10   2      112.07      106.02      9.84 o 
   0  10   2      695.00      685.64     14.51 o 
   1  10   2       80.27       80.61     10.96 o 
   2  10   2     1609.90     1606.85     37.13 o 
   3  10   2        0.63       -3.13      5.82 o 
   4  10   2     1470.64     1491.54     24.99 o 
   5  10   2       53.16       52.56      5.69 o 
   6  10   2     1383.97     1376.17     24.18 o 
   7  10   2       15.14       12.99      5.21 o 
   8  10   2      576.26      567.65     24.38 o 
   9  10   2        5.27        5.23      5.99 o 
  -7  11   2        8.39        2.81      5.37 o 
  -6  11   2        1.21       -4.80      6.26 o 
  -5  11   2       20.83       20.57      5.79 o 
  -4  11   2       10.20       15.08      5.37 o 
  -3  11   2        0.11        3.38      5.15 o 
  -2  11   2      192.07      197.72     12.97 o 
  -1  11   2       11.58       16.55      7.16 o 
   0  11   2       71.13       80.97      9.39 o 
   1  11   2        8.18        6.47      4.39 o 
   2  11   2       33.33       37.68      5.53 o 
   3  11   2       23.44       19.42      4.90 o 
   4  11   2       21.93       18.79      7.60 o 
   5  11   2       13.84        5.37      7.16 o 
   6  11   2       38.05       23.26      8.05 o 
 -17   1   3      466.15      496.68     29.97 o 
 -16   1   3       38.72       41.39      4.05 o 
 -15   1   3      516.93      556.95     10.03 o 
 -14   1   3        1.08       -1.26      2.77 o 
 -13   1   3      359.17      352.48      7.50 o 
 -12   1   3      152.95      144.26      5.06 o 
 -11   1   3     4160.51     4156.45     39.20 o 
 -10   1   3      142.21      149.32      4.53 o 
  -9   1   3    10693.75    10461.06     90.28 o 
  -8   1   3      718.58      702.85      9.25 o 
  -7   1   3    12319.42    12535.71    122.16 o 
  -6   1   3     1305.62     1290.80     13.43 o 
  -5   1   3    11429.91    11111.89    107.88 o 
  -4   1   3      156.34      207.27      3.67 o 
  -3   1   3    11912.93    11627.79     87.99 o 
  -2   1   3       35.64       52.87      1.32 o 
  -1   1   3     5657.46     6070.43     39.00 o 
   0   1   3     1915.10     1866.56     11.88 o 
   1   1   3    20672.75    19743.75    149.02 o 
   2   1   3      291.69      276.74      3.33 o 
   3   1   3    11539.00    11932.03    101.85 o 
   4   1   3     1164.20     1179.98     12.46 o 
   5   1   3     1405.89     1217.80     14.53 o 
   6   1   3      110.94      106.97      1.97 o 
   7   1   3    11669.10    11239.95     67.95 o 
   8   1   3        2.71        2.38      1.33 o 
   9   1   3     4110.01     3999.53     28.00 o 
  10   1   3       26.71       24.60      2.18 o 
  11   1   3     5408.35     5211.68     39.17 o 
  12   1   3       46.83       47.77      3.12 o 
  13   1   3      110.87      123.55      4.44 o 
  14   1   3        3.13        1.84      2.46 o 
  15   1   3      942.04      952.78     13.96 o 
  16   1   3        1.58       -0.94      3.78 o 
 -17   2   3       71.61       74.34      7.43 o 
 -16   2   3       43.13       47.93      6.43 o 
 -15   2   3       93.16       98.30      6.00 o 
 -14   2   3      101.33       96.22      4.67 o 
 -13   2   3       56.97       51.80      3.72 o 
 -12   2   3       24.66       25.00      2.99 o 
 -11   2   3      695.83      667.83      9.84 o 
 -10   2   3        6.20        7.18      2.90 o 
  -9   2   3     2318.19     2293.54     20.17 o 
  -8   2   3      117.13      125.31      3.20 o 
  -7   2   3     1016.56     1061.66     10.30 o 
  -6   2   3      237.18      230.81      3.48 o 
  -5   2   3     1013.64     1063.38     13.17 o 
  -4   2   3       30.64       42.63      1.62 o 
  -3   2   3     7460.42     7623.41     81.29 o 
  -2   2   3      838.48      939.86      8.94 o 
  -1   2   3     2832.52     2748.43     19.91 o 
   0   2   3        0.09        1.91      0.63 o 
   1   2   3        0.13       12.59      2.20 o 
   2   2   3       85.88       75.87      1.79 o 
   3   2   3     8090.15     8203.50     71.02 o 
   4   2   3      242.20      250.73      5.06 o 
   5   2   3      565.21      599.43     11.23 o 
   6   2   3      362.11      372.69      5.02 o 
   7   2   3      431.46      435.00      4.86 o 
   8   2   3       75.01       73.49      2.32 o 
   9   2   3     3167.74     3183.05     22.95 o 
  10   2   3      189.91      201.66      4.28 o 
  11   2   3      154.61      162.11      5.39 o 
  12   2   3       73.70       65.97      3.73 o 
  13   2   3       49.77       46.01      3.74 o 
  14   2   3       37.47       36.09      3.79 o 
  15   2   3      228.53      232.43      7.04 o 
  16   2   3        9.20        8.04      3.61 o 
 -16   3   3       25.16       36.78      6.11 o 
 -15   3   3     1776.70     1849.14     31.13 o 
 -14   3   3       35.26       36.21      4.47 o 
 -13   3   3     2613.62     2530.72     33.98 o 
 -12   3   3        6.96        4.23      2.78 o 
 -11   3   3     2372.60     2321.05     24.19 o 
 -10   3   3        0.66        1.11      2.18 o 
  -9   3   3     1756.83     1654.75     17.83 o 
  -8   3   3     1391.08     1365.76     15.03 o 
  -7   3   3     3559.47     3509.10     28.60 o 
  -6   3   3     1009.83      953.10     10.08 o 
  -5   3   3    11307.23    11166.28     84.43 o 
  -4   3   3       75.56       60.48      1.76 o 
  -3   3   3     9398.07     9312.96     70.02 o 
  -2   3   3      499.48      479.05      4.72 o 
  -1   3   3     2584.32     2501.24     20.34 o 
   0   3   3     2853.22     2904.49     25.79 o 
   1   3   3     1842.15     1864.13     15.46 o 
   2   3   3       72.54       75.54      1.71 o 
   3   3   3    13322.51    13532.40    134.71 o 
   4   3   3      197.46      192.14      4.00 o 
   5   3   3     5424.11     5828.30     47.26 o 
   6   3   3       53.64       48.87      2.34 o 
   7   3   3     9069.00     9143.52     65.20 o 
   8   3   3        0.05       -0.39      1.61 o 
   9   3   3     3753.82     3782.54     29.43 o 
  10   3   3       33.33       37.51      2.45 o 
  11   3   3     1564.73     1534.16     24.54 o 
  12   3   3       42.26       42.21      3.67 o 
  13   3   3     2545.26     2598.57     27.86 o 
  14   3   3      133.65      136.70      6.37 o 
  15   3   3     1031.37      999.03     45.52 o 
  16   3   3        0.27       -3.16      4.12 o 
 -16   4   3       16.93       17.99      5.99 o 
 -15   4   3       21.08       23.61      5.35 o 
 -14   4   3        6.03        1.11      3.77 o 
 -13   4   3        2.66        2.46      3.30 o 
 -12   4   3        5.74        5.15      3.14 o 
 -11   4   3      811.77      782.05     13.31 o 
 -10   4   3       54.31       49.74      3.13 o 
  -9   4   3      187.03      208.95      8.02 o 
  -8   4   3       44.27       44.69      2.71 o 
  -7   4   3      453.55      467.97      7.28 o 
  -6   4   3        6.26       10.43      1.49 o 
  -5   4   3      525.10      545.80      6.17 o 
  -4   4   3      182.67      164.99      3.01 o 
  -2   4   3       56.42       46.18      2.41 o 
  -1   4   3      785.80      808.39     16.29 o 
   0   4   3      118.99      119.53      2.69 o 
   1   4   3      425.49      400.62      5.85 o 
   2   4   3      406.74      395.30      4.99 o 
   3   4   3     1053.29     1021.79     13.21 o 
   4   4   3        8.81        8.72      2.27 o 
   5   4   3     1837.44     1960.99     67.02 o 
   6   4   3       44.60       53.29      3.68 o 
   7   4   3       83.70       87.68      3.48 o 
   8   4   3      222.98      209.16      4.66 o 
   9   4   3      549.50      563.04      7.89 o 
  10   4   3      140.64      139.26      4.96 o 
  11   4   3      884.22      876.40     12.33 o 
  12   4   3       51.78       50.64      4.63 o 
  13   4   3       27.42       30.03      4.47 o 
  14   4   3        0.24       -4.42      3.68 o 
  15   4   3        1.94        1.49      4.13 o 
 -15   5   3     2481.12     2447.11     55.69 o 
 -14   5   3        0.63        1.21      4.62 o 
 -13   5   3     2576.57     2522.68     32.15 o 
 -12   5   3       14.97       16.20      3.86 o 
 -11   5   3     1686.77     1741.97     23.65 o 
 -10   5   3        2.14       -1.51      3.01 o 
  -9   5   3     2670.91     2742.11     32.50 o 
  -8   5   3      270.09      257.53      8.46 o 
  -7   5   3      458.71      479.29      7.88 o 
  -6   5   3      181.19      168.36      4.34 o 
  -5   5   3     2984.61     2948.38     24.55 o 
  -4   5   3       60.65       55.95      2.55 o 
  -3   5   3     2791.73     2975.70    130.43 o 
  -2   5   3       28.03       29.33      1.60 o 
  -1   5   3     5844.75     6122.31     68.89 o 
   0   5   3        2.04        4.13      1.51 o 
   1   5   3    13693.90    13472.64    131.03 o 
   2   5   3       56.47       56.44      3.78 o 
   3   5   3     5401.14     5446.07     56.69 o 
   4   5   3        5.88        3.42      2.03 o 
   5   5   3      768.45      860.75     51.68 o 
   6   5   3      289.71      291.65      5.72 o 
   7   5   3     3403.75     3359.98     32.38 o 
   8   5   3        1.25        0.22      1.89 o 
   9   5   3     1617.78     1633.43     18.68 o 
  10   5   3       64.18       64.92      3.96 o 
  11   5   3     5879.46     5851.19     54.73 o 
  12   5   3       13.86       10.86      3.21 o 
  13   5   3      631.91      668.64     13.47 o 
  14   5   3        0.58       -2.69      3.86 o 
  15   5   3     1776.48     1769.05     25.78 o 
 -15   6   3        4.97       -2.93      5.21 o 
 -14   6   3        1.55        8.37      5.82 o 
 -13   6   3        0.01       -6.37      4.51 o 
 -12   6   3      132.17      126.77      6.27 o 
 -11   6   3       42.30       44.78      4.73 o 
 -10   6   3       28.32       33.26      4.89 o 
  -9   6   3      670.54      632.37     12.02 o 
  -8   6   3       47.44       46.57      4.18 o 
  -7   6   3        9.92       15.79      3.03 o 
  -6   6   3        0.30       -2.04      2.49 o 
  -5   6   3       44.21       51.15      3.68 o 
  -4   6   3      251.14      254.94      5.61 o 
  -3   6   3     2511.73     2598.24     24.48 o 
  -2   6   3      194.96      207.82      4.16 o 
  -1   6   3       47.62       56.44      3.96 o 
   0   6   3       41.23       38.84      2.48 o 
   1   6   3      126.31      131.13     12.97 o 
   2   6   3       76.13       71.01      3.44 o 
   3   6   3        0.10        4.39      2.83 o 
   4   6   3      255.78      282.20      6.33 o 
   5   6   3      414.31      394.44      7.84 o 
   6   6   3        8.85       10.27      2.14 o 
   7   6   3      334.54      341.96      8.04 o 
   8   6   3        5.83        7.64      3.26 o 
   9   6   3        1.97        0.35      3.00 o 
  10   6   3        9.22        7.99      2.89 o 
  11   6   3       13.38       19.51      3.46 o 
  12   6   3      117.55      123.71      5.52 o 
  13   6   3      111.35      117.63      6.68 o 
  14   6   3       22.44       20.22      4.93 o 
 -14   7   3        4.84       11.56      6.11 o 
 -13   7   3      856.84      849.22     19.99 o 
 -12   7   3       36.89       38.70      4.99 o 
 -11   7   3     3577.24     3591.00     42.89 o 
 -10   7   3        4.22       10.07      3.81 o 
  -9   7   3     1018.82      998.38     16.24 o 
  -8   7   3        3.19        4.56      3.26 o 
  -7   7   3     1311.35     1365.48     19.41 o 
  -6   7   3       19.49       20.58      4.08 o 
  -5   7   3     1129.44     1176.44     19.99 o 
  -4   7   3       12.26       12.86      2.99 o 
  -3   7   3     5538.98     5443.08     48.36 o 
  -2   7   3      152.06      154.09      4.08 o 
  -1   7   3     5732.54     5911.36     73.05 o 
   0   7   3       16.62       14.31      4.47 o 
   1   7   3     5053.93     4995.40     64.51 o 
   2   7   3       26.88       24.83      3.63 o 
   3   7   3     3848.68     3788.63     41.63 o 
   4   7   3       24.78       19.75      3.50 o 
   5   7   3     1039.01     1057.90     13.15 o 
   6   7   3        6.02        4.94      3.06 o 
   7   7   3     1433.55     1486.45     20.43 o 
   8   7   3        0.28       -1.05      3.08 o 
   9   7   3      680.21      681.92     11.20 o 
  10   7   3       10.28       11.57      3.45 o 
  11   7   3     1479.06     1521.33     19.40 o 
  12   7   3       23.60       22.59      3.97 o 
  13   7   3     1096.95     1125.56     19.20 o 
 -12   8   3       11.32       -2.37      5.21 o 
 -11   8   3       19.96       17.49      4.63 o 
 -10   8   3        0.29       -4.35      4.58 o 
  -9   8   3       71.91       73.67      8.05 o 
  -8   8   3       72.16       71.73     10.51 o 
  -7   8   3       33.46       40.83      6.93 o 
  -6   8   3       14.31        8.75      4.19 o 
  -5   8   3      111.23      118.29     15.66 o 
  -4   8   3       40.40       41.65      4.23 o 
  -3   8   3        6.20       10.65      3.94 o 
  -2   8   3        0.14       -1.41      3.22 o 
  -1   8   3      644.63      677.62     14.31 o 
   0   8   3       62.40       75.60      7.16 o 
   1   8   3      311.23      292.11     12.53 o 
   2   8   3       24.56       25.95      5.82 o 
   3   8   3        0.18        4.07      2.75 o 
   4   8   3       14.68       14.12      2.99 o 
   5   8   3        9.10       14.04      3.41 o 
   6   8   3        0.21        2.63      3.08 o 
   7   8   3        1.42        3.54      3.34 o 
   8   8   3        6.07        7.49      3.72 o 
   9   8   3       16.61       18.21      3.57 o 
  10   8   3        2.07       -3.63      3.28 o 
  11   8   3       17.16       23.15      4.07 o 
  12   8   3       46.49       58.49      4.93 o 
 -11   9   3      351.26      373.92     13.82 o 
 -10   9   3       83.48       96.83      8.02 o 
  -9   9   3     1748.41     1673.61     44.73 o 
  -8   9   3        1.63       -4.47      6.71 o 
  -7   9   3     1981.59     2044.13     32.92 o 
  -6   9   3      227.59      229.85      9.35 o 
  -5   9   3     2656.50     2550.57     38.53 o 
  -4   9   3      166.15      157.38      8.02 o 
  -3   9   3     1168.22     1181.63     21.45 o 
  -2   9   3      201.26      187.40      8.21 o 
  -1   9   3      907.41      887.97     24.16 o 
   0   9   3       13.60       10.38      3.76 o 
   1   9   3     1741.87     1699.00     37.58 o 
   2   9   3      116.46      115.41      9.39 o 
   3   9   3     2092.03     2058.54     38.47 o 
   4   9   3       30.96       21.48      4.43 o 
   5   9   3     1798.80     1781.54     28.31 o 
   6   9   3        8.82       10.72      3.78 o 
   7   9   3     1294.81     1310.39     19.75 o 
   8   9   3       60.62       56.05      5.23 o 
   9   9   3      468.47      453.27     11.43 o 
  10   9   3        0.12       -4.08      3.39 o 
  -9  10   3       34.33       28.42      6.16 o 
  -8  10   3        5.57       -0.89      8.05 o 
  -7  10   3       41.86       35.06      6.11 o 
  -6  10   3        1.15       -4.41      4.29 o 
  -5  10   3        0.36       -2.68      5.59 o 
  -4  10   3        3.66       -1.02      4.29 o 
  -3  10   3       71.83       66.08      6.11 o 
  -2  10   3        1.72        0.82      4.58 o 
  -1  10   3        3.33        2.24      4.39 o 
   0  10   3       16.29       21.47      6.71 o 
   1  10   3        8.52        4.47      6.26 o 
   2  10   3        4.79        5.82      6.26 o 
   3  10   3       33.45       39.97      7.60 o 
   4  10   3        1.17       -5.92      3.94 o 
   5  10   3        3.11        5.28      4.90 o 
   6  10   3        4.97        7.37      4.90 o 
   7  10   3      202.77      181.97      9.47 o 
   8  10   3       54.08       51.85      7.60 o 
  -6  11   3        0.45        0.00      5.47 o 
  -5  11   3     1328.32     1307.84     25.53 o 
  -4  11   3        5.92        4.92      5.15 o 
  -3  11   3      636.51      582.97     15.64 o 
  -2  11   3        3.22       -1.18      4.90 o 
  -1  11   3      293.12      303.64     11.02 o 
   0  11   3       14.68       12.53      7.16 o 
   1  11   3      252.53      270.19     14.76 o 
   2  11   3        0.13        1.79      5.82 o 
   3  11   3      718.97      739.01     23.71 o 
   4  11   3        9.11        0.89      7.16 o 
   5  11   3     1187.68     1196.63     32.21 o 
 -17   0   4       28.79       26.34      9.17 o 
 -16   0   4      544.33      522.90     14.46 o 
 -15   0   4        5.79        1.31      4.26 o 
 -14   0   4      442.95      485.19     13.24 o 
 -13   0   4        0.32        0.35      3.63 o 
 -12   0   4     2151.44     2065.87     31.87 o 
 -11   0   4      345.24      350.80      9.93 o 
 -10   0   4    16548.32    16324.48    197.06 o 
  -9   0   4        0.20       -0.05      2.99 o 
  -8   0   4    16150.43    16216.92    194.38 o 
  -7   0   4      182.43      175.13      6.11 o 
  -6   0   4    13735.34    13484.05    161.50 o 
  -5   0   4     2352.19     2537.76     46.08 o 
  -4   0   4      259.07      282.06      5.04 o 
  -3   0   4      127.72      189.34      5.35 o 
  -2   0   4     4006.91     4109.42     66.36 o 
  -1   0   4     1769.55     1688.29     17.89 o 
   0   0   4      141.12      162.18      6.85 o 
   1   0   4      331.50      291.19      4.70 o 
   2   0   4       97.50      115.46      2.82 o 
   3   0   4      508.25      516.23     12.97 o 
   4   0   4     8216.20     7613.41     94.18 o 
   5   0   4      118.30      118.41      3.11 o 
   6   0   4    17532.21    17136.27    390.34 o 
   7   0   4      267.69      249.00     13.64 o 
   8   0   4     9908.52     9560.51     95.86 o 
   9   0   4      257.73      273.65      7.46 o 
  10   0   4     5742.38     5613.57     66.51 o 
  11   0   4       20.43       15.43      3.96 o 
  12   0   4      878.84      822.65     13.63 o 
  13   0   4       84.95       68.00      7.16 o 
  14   0   4     1793.48     1804.12     48.98 o 
  15   0   4       37.46       23.31      5.53 o 
  16   0   4      144.18      147.61      9.01 o 
 -17   1   4       11.08       10.39      3.71 o 
 -16   1   4        0.41       -1.47      3.30 o 
 -15   1   4       27.22       26.34      3.55 o 
 -14   1   4      104.27      103.53      5.24 o 
 -13   1   4       46.23       51.32      3.80 o 
 -12   1   4      166.72      164.89      8.26 o 
 -11   1   4        3.87        2.16      2.59 o 
 -10   1   4      626.17      624.62     12.07 o 
  -9   1   4        4.31        3.88      2.18 o 
  -8   1   4      761.20      790.33     10.15 o 
  -7   1   4      137.08      145.72      4.05 o 
  -6   1   4      310.74      333.27      5.88 o 
  -5   1   4        0.83        1.01      1.31 o 
  -4   1   4    15367.06    16130.43    111.11 o 
  -3   1   4       18.30       27.00      1.27 o 
  -2   1   4    10507.58    10353.93     66.04 o 
  -1   1   4       65.91       66.19      1.39 o 
   0   1   4     2253.72     2200.31     14.16 o 
   1   1   4        0.29        2.74      0.74 o 
   2   1   4    24177.57    23750.83    179.80 o 
   3   1   4       45.77       48.71      2.12 o 
   4   1   4      108.96      130.12      3.41 o 
   5   1   4        2.35        3.60      1.87 o 
   6   1   4     1688.14     1807.43     18.28 o 
   7   1   4        4.80        4.84      1.55 o 
   8   1   4     2825.24     2781.93     22.09 o 
   9   1   4       32.61       34.54      2.21 o 
  10   1   4      876.45      856.44      9.32 o 
  11   1   4      210.13      205.66      5.07 o 
  12   1   4      826.11      805.22     10.61 o 
  13   1   4        7.07        7.68      2.58 o 
  14   1   4      176.84      186.40      5.54 o 
  15   1   4       29.72       28.20      4.46 o 
  16   1   4        0.17       -0.19      4.37 o 
 -16   2   4      704.08      732.99     16.19 o 
 -15   2   4        3.19       -1.80      4.84 o 
 -14   2   4     2694.87     2848.29     30.02 o 
 -13   2   4        0.01       -3.08      2.54 o 
 -12   2   4     1572.66     1530.99     18.06 o 
 -11   2   4      251.76      236.09      5.98 o 
 -10   2   4     1250.76     1169.23     14.24 o 
  -9   2   4     1379.81     1332.92     15.21 o 
  -8   2   4     9344.42     9146.79     79.49 o 
  -7   2   4      531.73      507.26      7.48 o 
  -6   2   4    11302.51    11341.91     86.84 o 
  -5   2   4        7.40        6.33      1.17 o 
  -4   2   4    14283.92    14193.83    107.54 o 
  -3   2   4      846.32      768.29      7.47 o 
  -2   2   4      221.02      152.74      7.24 o 
  -1   2   4     3304.69     3188.91     21.27 o 
   0   2   4     2815.37     3165.78     21.34 o 
   1   2   4      742.20      723.04      5.91 o 
   2   2   4     5540.62     5175.29     40.73 o 
   3   2   4      112.32      122.90      3.12 o 
   4   2   4    23988.10    23766.33    201.41 o 
   5   2   4       43.45       47.98      3.23 o 
   6   2   4     3931.74     3746.87     35.19 o 
   7   2   4      275.09      255.73      4.05 o 
   8   2   4     4793.80     4765.68     32.79 o 
   9   2   4      134.84      135.96      4.07 o 
  10   2   4     1334.15     1327.37     14.33 o 
  11   2   4        8.37        8.77      2.39 o 
  12   2   4     4221.89     4090.19     48.03 o 
  13   2   4       45.47       52.14      3.58 o 
  14   2   4      438.46      451.75      9.31 o 
  15   2   4       13.77       16.20      3.67 o 
 -16   3   4       22.07       25.57      7.16 o 
 -15   3   4        0.39       -4.94      3.72 o 
 -14   3   4       20.16       26.66      4.46 o 
 -13   3   4       41.35       39.61      3.51 o 
 -12   3   4      420.29      413.40      8.04 o 
 -11   3   4       16.12       17.53      2.68 o 
 -10   3   4     1033.73      986.90     13.69 o 
  -9   3   4      312.60      292.59      5.98 o 
  -8   3   4      178.41      192.93      5.90 o 
  -7   3   4       10.62       10.20      2.13 o 
  -6   3   4      945.66      990.67     11.57 o 
  -5   3   4       82.29       73.34      2.88 o 
  -4   3   4     8810.80     9200.32     78.61 o 
  -3   3   4        0.02        3.67      0.97 o 
  -2   3   4     1521.98     1652.74     13.57 o 
  -1   3   4      203.07      214.30      3.29 o 
   0   3   4       34.09       29.79      1.72 o 
   1   3   4      163.77      181.50      3.21 o 
   2   3   4     6639.24     6636.87     51.45 o 
   3   3   4        5.23        7.65      2.29 o 
   4   3   4     5640.89     6000.59     53.51 o 
   5   3   4        6.68        8.14      1.89 o 
   6   3   4       59.07       69.57      7.81 o 
   7   3   4       84.37       77.17      3.45 o 
   8   3   4      123.29      114.92      3.29 o 
   9   3   4        0.47       -0.54      1.77 o 
  10   3   4     1617.22     1576.81     16.32 o 
  11   3   4       84.09       78.79      6.31 o 
  12   3   4      126.87      130.19      4.71 o 
  13   3   4       56.43       51.85      4.07 o 
  14   3   4        2.85        6.34      3.40 o 
  15   3   4       51.61       53.02      6.17 o 
 -16   4   4     1645.35     1597.24     38.02 o 
 -15   4   4       20.74       12.25      4.44 o 
 -14   4   4     2680.94     2747.50     34.73 o 
 -13   4   4       29.49       32.37      4.81 o 
 -12   4   4      412.76      392.77      9.81 o 
 -11   4   4       18.48       17.69      2.80 o 
 -10   4   4     1332.34     1348.07     15.96 o 
  -9   4   4       33.72       31.99      2.81 o 
  -8   4   4      466.74      461.08     11.53 o 
  -7   4   4       94.04      100.21      3.63 o 
  -6   4   4     3850.39     3725.51     34.54 o 
  -5   4   4       27.32       35.25      4.69 o 
  -4   4   4     4788.52     4833.07     43.09 o 
  -3   4   4      176.47      196.44      3.65 o 
  -2   4   4    26216.10    25363.11    190.87 o 
  -1   4   4      192.05      179.70      5.35 o 
   0   4   4    18011.09    18183.85    153.01 o 
   1   4   4       91.43       87.76      2.38 o 
   2   4   4     7412.64     7345.93     56.99 o 
   3   4   4       15.96       16.79      1.70 o 
   4   4   4     7011.34     7051.60     72.93 o 
   5   4   4       17.93       19.93      2.56 o 
   6   4   4     2791.50     2889.98     33.09 o 
   7   4   4      764.70      767.41     12.24 o 
   8   4   4     2102.85     2127.82     20.01 o 
   9   4   4      119.03      126.67      4.25 o 
  10   4   4      196.26      219.30      5.21 o 
  11   4   4      178.55      171.39      6.43 o 
  12   4   4     2109.21     2054.01     27.05 o 
  13   4   4       95.96       86.01      7.20 o 
  14   4   4     1927.96     1905.85     26.56 o 
  15   4   4        0.71       -3.15      4.03 o 
 -15   5   4        3.09       -1.30      6.04 o 
 -14   5   4       17.56       11.63      4.09 o 
 -13   5   4       65.14       57.31      5.15 o 
 -12   5   4       14.30       16.69      3.95 o 
 -11   5   4       95.81       95.09      5.37 o 
 -10   5   4      366.96      376.34      9.01 o 
  -9   5   4      109.35       97.56      4.71 o 
  -8   5   4      661.93      624.10      9.34 o 
  -7   5   4       75.02       64.46      3.36 o 
  -6   5   4       62.31       56.02      3.45 o 
  -5   5   4      110.12      119.77      5.55 o 
  -4   5   4     1167.03     1167.33     13.26 o 
  -3   5   4      271.44      272.49      4.21 o 
  -2   5   4      280.12      319.20      5.01 o 
  -1   5   4       33.87       32.65      1.89 o 
   0   5   4     2413.71     2492.38     26.84 o 
   1   5   4        7.06        5.50      1.36 o 
   2   5   4      559.11      618.54     13.95 o 
   3   5   4       30.14       38.63      2.35 o 
   4   5   4      992.49      979.33     13.82 o 
   5   5   4      132.65      139.50      4.93 o 
   6   5   4      203.74      211.06      8.20 o 
   7   5   4        4.95        6.04      2.56 o 
   8   5   4      402.98      417.08      7.65 o 
   9   5   4        7.69        7.86      2.32 o 
  10   5   4        3.46        4.09      2.85 o 
  11   5   4      139.22      132.58      6.36 o 
  12   5   4       87.84       78.89      5.51 o 
  13   5   4        6.58        6.26      4.13 o 
  14   5   4       45.57       52.69      5.59 o 
 -14   6   4     1759.94     1741.71     31.24 o 
 -13   6   4        1.18       -4.09      3.86 o 
 -12   6   4     2161.40     2078.43     28.20 o 
 -11   6   4       12.56       17.38      3.95 o 
 -10   6   4     1340.23     1428.40     22.89 o 
  -9   6   4      109.77      109.24      5.38 o 
  -8   6   4      637.98      675.04     29.42 o 
  -7   6   4       62.46       55.82      3.38 o 
  -6   6   4      882.80      864.38     13.63 o 
  -5   6   4      115.45      118.64      5.00 o 
  -4   6   4     3225.56     3185.56     30.52 o 
  -3   6   4      131.79      137.46      7.73 o 
  -2   6   4     8597.77     8728.74     74.53 o 
  -1   6   4      628.51      656.19      8.25 o 
   0   6   4    12273.33    12359.49    123.49 o 
   1   6   4       52.82       48.89      3.18 o 
   2   6   4     4779.76     4843.88     49.48 o 
   3   6   4       54.06       61.06      3.60 o 
   4   6   4     2351.49     2347.74     27.86 o 
   5   6   4       98.27       99.24      7.47 o 
   6   6   4      198.79      192.60      6.04 o 
   7   6   4       14.86       16.61      2.61 o 
   8   6   4     1041.42     1056.53     16.39 o 
   9   6   4       20.06       25.81      3.25 o 
  10   6   4     2749.48     2771.45     29.47 o 
  11   6   4       10.14        8.97      3.44 o 
  12   6   4     1894.28     1865.45     26.06 o 
  13   6   4       76.73       83.85      6.26 o 
 -13   7   4       37.59       41.57      5.63 o 
 -12   7   4      564.63      602.65     16.47 o 
 -11   7   4        0.92        0.43      4.03 o 
 -10   7   4       62.99       62.97      5.31 o 
  -9   7   4        2.35        3.78      4.07 o 
  -8   7   4       21.17       23.40      3.86 o 
  -7   7   4        0.54       -2.47      2.92 o 
  -6   7   4     1154.68     1162.07     17.32 o 
  -5   7   4      111.57      104.54      4.70 o 
  -4   7   4      342.57      337.66      7.52 o 
  -3   7   4      302.69      292.40      6.82 o 
  -2   7   4      565.42      564.23     12.15 o 
  -1   7   4      167.30      163.33      8.50 o 
   0   7   4       43.39       40.66      3.60 o 
   1   7   4       68.57       69.80      3.86 o 
   2   7   4      142.25      152.08      5.25 o 
   3   7   4       20.94       26.86      5.49 o 
   4   7   4     1670.78     1638.73     21.23 o 
   5   7   4       29.23       27.67      3.29 o 
   6   7   4       13.34        8.54      2.88 o 
   7   7   4       60.89       63.46      4.56 o 
   8   7   4       31.62       27.71      4.04 o 
   9   7   4       27.57       22.09      3.57 o 
  10   7   4      143.32      139.07      5.69 o 
  11   7   4       12.31        8.21      3.59 o 
  12   7   4       36.40       44.93      5.48 o 
 -12   8   4      938.21      951.59     17.82 o 
 -11   8   4        0.48        2.17      4.28 o 
 -10   8   4     1655.12     1681.37     24.48 o 
  -9   8   4        1.14        3.78      3.86 o 
  -8   8   4     3469.98     3384.76     48.60 o 
  -7   8   4        1.56        0.48      4.08 o 
  -6   8   4      956.74      937.23     14.80 o 
  -5   8   4       19.79       17.26      3.44 o 
  -4   8   4     1200.14     1254.52     22.08 o 
  -3   8   4        1.02        0.33      3.58 o 
  -2   8   4     1570.86     1523.02     24.82 o 
  -1   8   4        0.06        1.62      3.31 o 
   0   8   4     1272.40     1330.86     22.30 o 
   1   8   4        0.30        1.57      3.16 o 
   2   8   4     1123.52     1114.28     16.10 o 
   3   8   4       78.39       83.40      4.47 o 
   4   8   4      946.31      933.94     15.31 o 
   5   8   4       70.65       73.63      5.85 o 
   6   8   4     1656.79     1664.34     22.67 o 
   7   8   4       24.19       34.68      4.69 o 
   8   8   4     2579.09     2649.52     33.15 o 
   9   8   4      146.85      152.73      6.25 o 
  10   8   4      724.12      734.91     12.59 o 
  11   8   4      150.11      159.99      6.68 o 
 -11   9   4        0.07       -5.10      5.21 o 
 -10   9   4      131.85      142.20      9.03 o 
  -9   9   4       81.15       79.95      7.07 o 
  -8   9   4       80.59       89.34      7.19 o 
  -7   9   4       70.34       65.79      4.87 o 
  -6   9   4       72.39       70.63      6.55 o 
  -5   9   4       37.46       38.04      7.16 o 
  -4   9   4        5.81        5.17      5.37 o 
  -3   9   4       47.17       42.13      5.35 o 
  -2   9   4       34.46       37.75      5.21 o 
  -1   9   4       14.60       14.09      4.11 o 
   0   9   4        0.51       -2.24      3.80 o 
   1   9   4        0.89       -2.68      5.37 o 
   2   9   4       59.46       67.87      5.53 o 
   3   9   4       22.85       29.72      4.71 o 
   4   9   4       79.67       87.23      6.33 o 
   5   9   4       20.70       17.70      3.86 o 
   6   9   4        0.25        2.26      3.70 o 
   7   9   4        1.93        1.75      3.47 o 
   8   9   4       55.80       65.61      5.33 o 
   9   9   4       15.40       19.08      3.95 o 
  10   9   4       13.11       12.79      4.08 o 
  -8  10   4      918.33      893.14     20.25 o 
  -7  10   4        0.77       -0.19      4.54 o 
  -6  10   4     2098.21     2034.00     33.78 o 
  -5  10   4       62.36       65.00      6.75 o 
  -4  10   4      913.83      906.29     19.41 o 
  -3  10   4       10.30        9.87      4.90 o 
  -2  10   4      384.69      393.13     11.97 o 
  -1  10   4       24.38       32.05      5.03 o 
   0  10   4      235.84      228.70     18.34 o 
   1  10   4        0.65       -0.45      6.26 o 
   2  10   4      295.88      306.43     14.76 o 
   3  10   4        0.87        2.24      4.43 o 
   4  10   4     2012.77     2008.61     32.11 o 
   5  10   4       58.48       62.63      6.48 o 
   6  10   4     1234.86     1275.58     24.03 o 
   7  10   4        0.48        3.12      5.21 o 
  -5  11   4        1.46        4.15      5.37 o 
  -4  11   4        0.25       -6.45      6.71 o 
  -3  11   4       26.11       29.39     14.76 o 
  -2  11   4       81.73       75.36      7.11 o 
  -1  11   4       50.56       50.74      6.48 o 
   0  11   4       71.86       56.81      8.50 o 
   1  11   4       17.10       13.87      7.60 o 
   2  11   4        1.60       -0.45      6.71 o 
   3  11   4        1.40        2.24      7.16 o 
   4  11   4       11.79       20.13      8.05 o 
 -16   1   5        5.61        1.61      3.62 o 
 -15   1   5      146.97      150.88      5.91 o 
 -14   1   5        1.42       -3.06      3.04 o 
 -13   1   5     2424.81     2472.20     26.67 o 
 -12   1   5       10.73        6.86      2.71 o 
 -11   1   5     3992.21     4001.88     38.67 o 
 -10   1   5      214.45      215.96      5.80 o 
  -9   1   5     3937.40     3993.68     37.74 o 
  -8   1   5       76.65       70.07      3.33 o 
  -7   1   5     4046.22     4031.82     39.52 o 
  -6   1   5       13.71       23.05      2.13 o 
  -5   1   5     4760.80     4536.34     30.16 o 
  -4   1   5      870.68      807.24      6.57 o 
  -3   1   5     6379.08     6343.58     41.26 o 
  -2   1   5     2887.60     2789.50     17.84 o 
  -1   1   5     4592.55     4072.59     25.41 o 
   0   1   5      957.10      966.54      7.17 o 
   1   1   5     9637.85    10122.57     65.42 o 
   2   1   5       25.09       21.53      1.23 o 
   3   1   5    11397.73    11297.76     87.04 o 
   4   1   5      196.05      210.71      4.50 o 
   5   1   5    11939.51    11806.20    102.46 o 
   6   1   5      893.56      886.58     11.34 o 
   7   1   5     7447.91     7107.48     65.34 o 
   8   1   5      334.48      332.81      5.79 o 
   9   1   5     6153.85     5966.98     47.98 o 
  10   1   5        4.16        3.02      2.18 o 
  11   1   5      627.53      630.38      9.20 o 
  12   1   5       42.15       39.43      3.19 o 
  13   1   5      966.99      997.08     12.75 o 
  14   1   5        4.15       -2.10      3.07 o 
  15   1   5      380.36      378.12      9.17 o 
 -16   2   5        3.68       -5.35      4.20 o 
 -15   2   5       13.64       14.89      3.60 o 
 -14   2   5       79.94       85.19      4.70 o 
 -13   2   5      313.07      325.37      7.69 o 
 -12   2   5       29.74       33.97      3.80 o 
 -11   2   5      840.62      787.39     11.50 o 
 -10   2   5      158.01      146.87      5.01 o 
  -9   2   5       12.80       13.04      2.65 o 
  -8   2   5       62.28       62.16      4.32 o 
  -7   2   5     1331.43     1263.61     14.25 o 
  -6   2   5        1.40        0.29      1.39 o 
  -5   2   5     1970.32     2153.84     16.90 o 
  -4   2   5        0.26        2.41      1.10 o 
  -3   2   5       14.48       20.85      1.85 o 
  -2   2   5       71.16       70.51      1.74 o 
  -1   2   5      193.13      230.51      2.72 o 
   0   2   5       39.62       44.28      1.42 o 
   1   2   5     7225.58     7909.90     51.51 o 
   2   2   5       20.25       20.99      1.39 o 
   3   2   5     2036.50     2137.58     29.50 o 
   4   2   5        0.81        0.94      1.61 o 
   5   2   5     1614.33     1677.17     20.89 o 
   6   2   5       11.99       14.64      2.29 o 
   7   2   5     4699.00     4704.83     67.80 o 
   8   2   5       24.49       21.91      2.67 o 
   9   2   5      490.94      458.18      7.22 o 
  10   2   5        9.91        7.28      2.27 o 
  11   2   5      993.30      981.55     12.17 o 
  12   2   5       72.69       80.95      3.94 o 
  13   2   5      305.16      293.55      7.93 o 
  14   2   5       20.80       21.81      3.35 o 
  15   2   5       55.54       62.11      5.01 o 
 -16   3   5        3.27       -5.43      4.35 o 
 -15   3   5     1347.81     1330.74     21.12 o 
 -14   3   5       44.13       47.83      4.16 o 
 -13   3   5     1949.11     1990.89     22.89 o 
 -12   3   5       28.82       28.10      3.23 o 
 -11   3   5     2069.21     1989.08     26.53 o 
 -10   3   5      132.62      132.35      4.66 o 
  -9   3   5     3727.53     3635.75     34.92 o 
  -8   3   5        9.71       12.33      2.34 o 
  -7   3   5     3735.00     3642.12     34.22 o 
  -6   3   5      203.75      216.09      4.88 o 
  -5   3   5    12416.37    12104.68     91.99 o 
  -4   3   5       17.09       20.01      1.42 o 
  -3   3   5     4108.91     4054.62     29.64 o 
  -2   3   5     1102.13     1043.16      9.16 o 
  -1   3   5     5870.81     5801.94     41.74 o 
   0   3   5      169.63      144.22      2.70 o 
   1   3   5     4668.30     4651.20     33.54 o 
   2   3   5      228.54      230.15      4.77 o 
   3   3   5     4111.74     4028.92     37.14 o 
   4   3   5       67.65       74.92      3.42 o 
   5   3   5     3759.33     3948.13     48.01 o 
   6   3   5      150.34      146.23      4.43 o 
   7   3   5     3276.42     3218.89     31.77 o 
   8   3   5        0.03        1.15      1.91 o 
   9   3   5     2006.30     1972.98     19.37 o 
  10   3   5       42.47       43.68      3.11 o 
  11   3   5     1638.65     1627.90     17.38 o 
  12   3   5       51.33       54.56      4.16 o 
  13   3   5      913.12      903.99     13.79 o 
  14   3   5        6.12        0.63      3.44 o 
  15   3   5     2642.28     2764.12     35.26 o 
 -15   4   5        7.25        8.67      4.34 o 
 -14   4   5        5.00        5.08      4.25 o 
 -13   4   5      798.05      750.22     14.43 o 
 -12   4   5       66.80       58.65      4.63 o 
 -11   4   5      257.67      272.71      6.59 o 
 -10   4   5      160.10      147.17      4.91 o 
  -9   4   5       39.52       39.21      4.07 o 
  -8   4   5        0.30        2.96      2.79 o 
  -7   4   5      662.11      705.14      9.83 o 
  -6   4   5       59.71       51.33      3.74 o 
  -5   4   5      528.74      553.48      7.01 o 
  -4   4   5        4.58        3.87      1.59 o 
  -3   4   5       28.31       36.62      1.99 o 
  -2   4   5       60.22       60.80      2.23 o 
  -1   4   5      113.36      120.57      5.30 o 
   0   4   5       13.95       14.26      1.45 o 
   1   4   5      204.42      212.10      3.64 o 
   2   4   5       33.98       37.51      1.78 o 
   3   4   5     2898.44     2974.88     33.45 o 
   4   4   5        9.67        6.57      2.50 o 
   5   4   5      666.44      686.41      9.64 o 
   6   4   5        6.94        6.41      2.22 o 
   7   4   5       55.07       55.31      3.41 o 
   8   4   5        0.07       -2.01      2.31 o 
   9   4   5      782.37      743.66      9.93 o 
  10   4   5       11.82        9.22      2.62 o 
  11   4   5      322.11      341.70      6.97 o 
  12   4   5        8.65        8.48      3.78 o 
  13   4   5      106.14       92.18      6.54 o 
  14   4   5       64.65       62.34      5.67 o 
 -15   5   5      964.25      925.54     18.56 o 
 -14   5   5       32.24       35.82      5.15 o 
 -13   5   5     2629.42     2566.68     33.34 o 
 -12   5   5      125.83      111.41      6.16 o 
 -11   5   5     2889.32     2877.46     35.31 o 
 -10   5   5       63.66       66.20      3.79 o 
  -9   5   5      382.03      400.79      7.55 o 
  -8   5   5      118.78      123.10      4.43 o 
  -7   5   5     3186.10     3223.22     31.34 o 
  -6   5   5      168.36      162.66      4.66 o 
  -5   5   5     3772.33     3603.65     30.18 o 
  -4   5   5      530.55      506.95      7.68 o 
  -3   5   5     9322.13     9532.18     82.51 o 
  -2   5   5      861.34      847.02      9.82 o 
  -1   5   5     4989.47     4968.33     44.18 o 
   0   5   5      221.95      204.11      5.62 o 
   1   5   5     3522.98     3586.18     33.74 o 
   2   5   5       44.38       45.82      2.59 o 
   3   5   5     2998.23     2985.79     33.87 o 
   4   5   5      220.04      224.51      6.19 o 
   5   5   5      765.61      802.33     15.56 o 
   6   5   5      214.82      235.59      6.68 o 
   7   5   5      665.09      698.58     12.24 o 
   8   5   5       77.77       85.51      4.85 o 
   9   5   5     1753.83     1797.22     18.36 o 
  10   5   5      125.20      119.08      5.91 o 
  11   5   5     1694.79     1672.54     23.59 o 
  12   5   5        1.49       -0.39      3.68 o 
  13   5   5     3064.19     3042.42     38.05 o 
 -14   6   5       15.69       11.75      5.03 o 
 -13   6   5       25.82       22.28      4.80 o 
 -12   6   5        0.74       -1.72      3.95 o 
 -11   6   5      168.14      160.35      8.80 o 
 -10   6   5       21.87       23.95      3.90 o 
  -9   6   5      272.91      254.32      7.76 o 
  -8   6   5       54.25       53.27      3.53 o 
  -7   6   5      270.93      289.95      6.41 o 
  -6   6   5      186.56      183.60      5.16 o 
  -5   6   5       23.58       27.86      2.77 o 
  -4   6   5        2.05        0.32      2.08 o 
  -3   6   5      365.09      357.78      7.15 o 
  -2   6   5       14.27       11.75      2.49 o 
  -1   6   5       22.78       30.67      3.80 o 
   0   6   5        2.78        1.64      2.03 o 
   1   6   5     2071.69     2071.64     23.25 o 
   2   6   5        4.73        2.06      2.49 o 
   3   6   5      299.49      316.05      7.39 o 
   4   6   5       86.26       89.06      4.38 o 
   5   6   5       59.98       71.69      4.30 o 
   6   6   5        0.01       -0.77      2.69 o 
   7   6   5       37.94       47.71      6.60 o 
   8   6   5        3.30       -0.70      2.66 o 
   9   6   5      810.13      814.64     14.50 o 
  10   6   5       33.66       24.53      4.30 o 
  11   6   5        6.25        8.95      5.38 o 
  12   6   5        4.43        3.76      4.30 o 
  13   6   5       51.42       56.76      8.63 o 
 -13   7   5      995.91     1021.75     19.71 o 
 -12   7   5        1.74        8.03      4.24 o 
 -11   7   5      612.97      591.15     13.03 o 
 -10   7   5        9.98        9.69      4.15 o 
  -9   7   5     2158.01     2158.37     28.50 o 
  -8   7   5        6.08        6.86      3.45 o 
  -7   7   5      626.58      639.50     10.36 o 
  -6   7   5        2.36        1.62      2.35 o 
  -5   7   5     1883.37     1894.81     23.52 o 
  -4   7   5       32.76       33.57      3.30 o 
  -3   7   5     1462.28     1547.87     24.79 o 
  -2   7   5        1.52        0.00      3.16 o 
  -1   7   5     5261.91     5217.33     96.63 o 
   0   7   5      105.53      107.08      5.99 o 
   1   7   5     5699.56     5739.31     52.76 o 
   2   7   5       15.24       12.21      2.82 o 
   3   7   5     1122.61     1097.33     16.00 o 
   4   7   5        3.19        0.75      2.58 o 
   5   7   5     1374.29     1400.84     19.59 o 
   6   7   5       20.25       16.62      4.66 o 
   7   7   5      707.93      698.77     16.23 o 
   8   7   5       98.33      105.55      5.93 o 
   9   7   5     3522.16     3542.02     42.08 o 
  10   7   5        0.56        1.23      3.36 o 
  11   7   5     1274.45     1276.79     20.58 o 
  12   7   5       22.03       21.90      5.05 o 
 -12   8   5       38.87       46.19      5.78 o 
 -11   8   5       16.10       11.31      4.76 o 
 -10   8   5       57.42       59.95      7.70 o 
  -9   8   5       50.70       40.02      4.99 o 
  -8   8   5       18.17       18.23      3.38 o 
  -7   8   5      475.60      443.00      9.80 o 
  -6   8   5        0.01       -0.92      3.06 o 
  -5   8   5        0.07        9.27      3.94 o 
  -4   8   5        4.49        2.87      3.64 o 
  -3   8   5      126.10      111.10      6.43 o 
  -2   8   5        8.53       11.17      3.94 o 
  -1   8   5      557.75      533.74     12.64 o 
   0   8   5       13.01       11.18      4.92 o 
   1   8   5        0.04       -1.58      4.92 o 
   2   8   5        0.52       -4.18      3.63 o 
   3   8   5       27.28       30.25      4.49 o 
   4   8   5        6.60        8.18      3.01 o 
   5   8   5        1.07        2.12      2.89 o 
   6   8   5       47.46       53.06      6.01 o 
   7   8   5       72.08       68.22      5.12 o 
   8   8   5       11.98        5.31      3.95 o 
   9   8   5       33.15       37.42      5.25 o 
  10   8   5        3.85        5.10      3.73 o 
 -10   9   5        1.33        3.58      5.35 o 
  -9   9   5      400.79      385.56     10.22 o 
  -8   9   5        0.73        2.24      4.47 o 
  -7   9   5     1623.59     1591.07     27.89 o 
  -6   9   5        2.02        0.30      4.71 o 
  -5   9   5     1828.33     1845.27     48.31 o 
  -4   9   5      193.22      196.58     11.85 o 
  -3   9   5      927.45      875.95     18.17 o 
  -2   9   5        0.18       -2.91      4.11 o 
  -1   9   5      707.33      726.28     15.82 o 
   0   9   5       12.27       21.92      6.71 o 
   1   9   5      556.41      557.43     13.60 o 
   2   9   5        1.32        1.72      4.08 o 
   3   9   5     2260.66     2278.28     74.48 o 
   4   9   5        4.94        9.39      4.92 o 
   5   9   5     2187.70     2149.08     40.48 o 
   6   9   5       71.06       67.77      6.59 o 
   7   9   5     1767.93     1752.27     38.58 o 
   8   9   5        2.02       -2.48      4.03 o 
   9   9   5      675.75      709.87     23.29 o 
  -8  10   5       14.61       15.16      5.67 o 
  -7  10   5        0.17       -1.85      4.80 o 
  -6  10   5       15.52        8.16      6.71 o 
  -5  10   5       89.48       86.94      6.99 o 
  -4  10   5       82.24       88.51     10.74 o 
  -3  10   5        2.45        3.16      4.51 o 
  -2  10   5        0.70       -4.79      4.29 o 
  -1  10   5       51.44       61.73      8.95 o 
   0  10   5        0.20       -3.13      6.26 o 
   1  10   5       47.32       45.28      5.69 o 
   2  10   5        5.74        4.47      7.16 o 
   3  10   5      114.74      122.12     11.18 o 
   4  10   5       21.34       10.74      7.60 o 
   5  10   5        0.60       -2.24      5.06 o 
   6  10   5       25.59       19.68      4.63 o 
  -4  11   5       38.21       50.75      9.84 o 
  -3  11   5      411.52      431.63     13.56 o 
  -2  11   5        4.38       -1.34      7.60 o 
  -1  11   5      326.28      340.87     16.10 o 
   0  11   5        0.12        2.24      7.16 o 
   1  11   5      444.94      438.84     19.24 o 
   2  11   5        0.62       -4.47      6.26 o 
   3  11   5      640.50      669.67     23.71 o 
 -16   0   6      638.24      689.87     17.77 o 
 -15   0   6        0.67        4.50      5.14 o 
 -14   0   6     1374.23     1334.00     35.34 o 
 -13   0   6      176.60      173.39      8.72 o 
 -12   0   6     1485.62     1493.00     33.55 o 
 -11   0   6       39.19       33.88      5.14 o 
 -10   0   6     3206.05     3120.18     61.06 o 
  -9   0   6      213.21      227.52      8.02 o 
  -8   0   6    11229.14    11079.51    135.57 o 
  -7   0   6       13.50       27.65      3.63 o 
  -6   0   6     2510.38     2480.39     26.85 o 
  -5   0   6      193.48      178.55      3.56 o 
  -4   0   6    13065.93    12758.12    108.42 o 
  -3   0   6      678.57      646.15      7.68 o 
  -2   0   6     3637.05     3632.37     32.66 o 
  -1   0   6       55.80       53.94      2.22 o 
   0   0   6    20182.50    19738.89    166.15 o 
   1   0   6      170.31      150.44      4.12 o 
   2   0   6     8236.63     8565.96     85.93 o 
   3   0   6        0.98        2.24      2.21 o 
   4   0   6      729.68      663.23     12.96 o 
   5   0   6      647.97      635.50     12.96 o 
   6   0   6     1208.22     1257.30     21.16 o 
   7   0   6      121.30      131.82      8.28 o 
   8   0   6      622.80      597.24     13.59 o 
   9   0   6      172.01      160.89      5.66 o 
  10   0   6     5716.19     5501.68     65.13 o 
  11   0   6        0.63       -2.98      3.63 o 
  12   0   6     2306.04     2254.09     36.51 o 
  13   0   6       27.46       34.03      5.85 o 
  14   0   6      345.77      365.63     14.76 o 
 -16   1   6        5.53        7.63      3.95 o 
 -15   1   6        4.96        7.89      4.00 o 
 -14   1   6      244.65      263.61      7.45 o 
 -13   1   6      277.00      288.37      7.40 o 
 -12   1   6      709.24      713.87     11.36 o 
 -11   1   6      474.59      461.47      8.60 o 
 -10   1   6       84.69       91.65      4.16 o 
  -9   1   6      123.26      125.10      4.58 o 
  -8   1   6     1373.78     1396.04     15.94 o 
  -7   1   6      135.54      138.07      3.47 o 
  -6   1   6      399.59      443.70      8.06 o 
  -5   1   6      269.59      259.36      5.47 o 
  -4   1   6      582.30      614.61     12.17 o 
  -3   1   6      461.69      446.19      4.23 o 
  -2   1   6     3657.19     3851.15     24.40 o 
  -1   1   6       40.25       50.35      1.63 o 
   0   1   6      277.78      234.95      3.34 o 
   1   1   6       64.79       72.79      1.95 o 
   2   1   6      856.73      911.46     16.27 o 
   3   1   6       12.79       18.54      1.60 o 
   4   1   6     2321.43     2503.49     28.38 o 
   5   1   6       15.42       12.78      2.27 o 
   6   1   6      722.76      762.02     10.55 o 
   7   1   6        7.35        6.60      2.38 o 
   8   1   6        0.83        0.86      2.36 o 
   9   1   6        6.71        2.37      2.45 o 
  10   1   6      430.18      420.57      7.36 o 
  11   1   6       65.13       62.90      3.61 o 
  12   1   6      927.49      890.25     12.74 o 
  13   1   6       40.44       32.55      4.07 o 
  14   1   6       58.63       66.82      6.18 o 
 -16   2   6     1395.00     1456.61     19.59 o 
 -15   2   6        1.26        2.20      3.40 o 
 -14   2   6      729.82      772.68     12.50 o 
 -13   2   6       22.75       21.40      3.63 o 
 -12   2   6     1051.04     1060.85     14.58 o 
 -11   2   6      131.06      130.82      5.17 o 
 -10   2   6     6426.66     6304.03     57.62 o 
  -9   2   6      413.67      389.31      7.36 o 
  -8   2   6     3139.68     3098.17     30.29 o 
  -7   2   6      163.30      152.29      3.76 o 
  -6   2   6     3279.47     3310.05     25.14 o 
  -5   2   6      561.74      548.85      6.03 o 
  -4   2   6     3084.00     2828.85     21.60 o 
  -3   2   6     1531.02     1505.72     12.54 o 
  -2   2   6    10448.39    10801.40     65.23 o 
  -1   2   6      152.49      151.15      2.42 o 
   0   2   6     9255.97     9071.36     59.17 o 
   1   2   6      322.43      315.05      3.79 o 
   2   2   6     1099.55     1137.70     13.74 o 
   3   2   6        3.79        5.66      1.82 o 
   4   2   6     7704.96     7724.19     68.71 o 
   5   2   6      272.90      275.82      5.80 o 
   6   2   6     5419.07     5462.83     50.56 o 
   7   2   6       42.77       44.01      3.28 o 
   8   2   6     3266.99     3204.99     32.40 o 
   9   2   6        1.80        0.93      2.34 o 
  10   2   6      903.24      908.57     13.33 o 
  11   2   6       43.37       38.17      3.19 o 
  12   2   6     1306.47     1239.62     14.85 o 
  13   2   6       29.33       29.69      3.43 o 
  14   2   6     1536.28     1601.41     18.52 o 
 -15   3   6       20.08       25.89      4.93 o 
 -14   3   6        1.68        5.57      4.65 o 
 -13   3   6       21.26       20.89      3.46 o 
 -12   3   6       76.30       83.01      6.07 o 
 -11   3   6       17.50       18.56      3.13 o 
 -10   3   6      342.31      313.12      8.39 o 
  -9   3   6      115.05      106.59      4.25 o 
  -8   3   6      426.34      406.91      7.38 o 
  -7   3   6      157.84      148.54      3.83 o 
  -6   3   6       17.81       19.27      1.96 o 
  -5   3   6      207.77      195.87      4.09 o 
  -4   3   6     1021.36     1040.36      9.53 o 
  -3   3   6       13.70       16.81      1.52 o 
  -2   3   6      318.98      352.09      4.34 o 
  -1   3   6       22.33       24.50      1.62 o 
   0   3   6      215.19      236.68      3.26 o 
   1   3   6        1.35        1.18      1.22 o 
   2   3   6      112.93       96.64      2.82 o 
   3   3   6       43.20       43.87      2.72 o 
   4   3   6     1395.77     1388.34     15.67 o 
   5   3   6      137.51      134.04      4.56 o 
   6   3   6       37.57       44.32      3.16 o 
   7   3   6        0.28        1.61      2.29 o 
   8   3   6        0.99        0.02      2.40 o 
   9   3   6       87.99       79.13      4.18 o 
  10   3   6      142.08      138.02      4.63 o 
  11   3   6       32.86       27.86      3.22 o 
  12   3   6        3.86        0.78      2.74 o 
  13   3   6        3.91        4.47      2.87 o 
  14   3   6       70.67       73.01      5.34 o 
 -15   4   6        8.19       10.16      4.85 o 
 -14   4   6     1364.54     1356.54     21.74 o 
 -13   4   6        9.45        0.88      3.07 o 
 -12   4   6     1667.05     1624.57     19.74 o 
 -11   4   6       27.22       31.85      5.26 o 
 -10   4   6      761.42      777.27     11.55 o 
  -9   4   6       12.97       22.39      2.87 o 
  -8   4   6     3787.43     3694.29     35.60 o 
  -7   4   6      104.04      108.14      3.57 o 
  -6   4   6     1769.85     1774.65     16.70 o 
  -5   4   6      410.41      402.35      5.97 o 
  -4   4   6     4404.15     4412.05     35.79 o 
  -3   4   6      536.79      515.50      6.59 o 
  -2   4   6      547.62      576.80      7.02 o 
  -1   4   6      103.62      102.69      3.40 o 
   0   4   6     3237.29     3143.11     33.47 o 
   1   4   6        1.66        1.45      1.50 o 
   2   4   6     8032.20     7980.45     82.31 o 
   3   4   6      109.21      115.42      5.55 o 
   4   4   6     5508.74     5415.63     49.81 o 
   5   4   6      486.95      496.69      8.30 o 
   6   4   6     7497.39     7581.55     68.59 o 
   7   4   6      134.76      138.72      4.98 o 
   8   4   6      818.08      830.03     12.17 o 
   9   4   6       28.77       30.83      3.81 o 
  10   4   6     3365.53     3377.19     30.92 o 
  11   4   6        7.56        4.18      2.77 o 
  12   4   6      876.04      855.73     13.55 o 
  13   4   6      133.92      133.62      6.00 o 
 -14   5   6      166.88      172.85      8.17 o 
 -13   5   6        5.32        3.09      4.07 o 
 -12   5   6        0.10       -0.03      3.89 o 
 -11   5   6      153.54      153.95      5.59 o 
 -10   5   6       28.01       20.77      3.27 o 
  -9   5   6        0.52        0.18      2.49 o 
  -8   5   6     1905.90     1865.86     20.61 o 
  -7   5   6       96.83       89.88      3.45 o 
  -6   5   6        0.01        5.63      3.39 o 
  -5   5   6       51.30       48.64      2.72 o 
  -4   5   6      291.24      284.04      5.77 o 
  -3   5   6       54.58       53.74      2.90 o 
  -2   5   6     2142.27     2106.52     21.11 o 
  -1   5   6        1.47        0.81      1.60 o 
   0   5   6       60.83       68.39      5.04 o 
   1   5   6       99.09       87.99      4.13 o 
   2   5   6      300.06      295.99      7.12 o 
   3   5   6       45.84       43.48      3.60 o 
   4   5   6       88.75       98.80      5.79 o 
   5   5   6       76.21       81.65      4.63 o 
   6   5   6      258.84      292.02      7.89 o 
   7   5   6       37.49       35.80      3.88 o 
   8   5   6        1.57        2.80      3.08 o 
   9   5   6       78.66       74.22      4.39 o 
  10   5   6        0.34        2.68      3.04 o 
  11   5   6       60.03       52.95      8.61 o 
  12   5   6       12.56       18.39      4.47 o 
  13   5   6       34.29       36.75      5.12 o 
 -13   6   6       20.23       25.22      6.47 o 
 -12   6   6      709.57      733.40     14.82 o 
 -11   6   6        4.03        1.68      4.01 o 
 -10   6   6     2971.71     2903.85     36.07 o 
  -9   6   6       15.96       16.52      3.21 o 
  -8   6   6     1650.57     1657.96     16.98 o 
  -7   6   6       12.21       12.96      2.64 o 
  -6   6   6      742.10      718.99     10.58 o 
  -5   6   6        0.90        0.82      2.36 o 
  -4   6   6     2869.97     2917.04     28.81 o 
  -3   6   6        8.78        7.12      2.38 o 
  -2   6   6     3451.85     3387.65     46.00 o 
  -1   6   6       18.53       17.83      3.80 o 
   0   6   6     5241.56     5215.33     78.51 o 
   1   6   6       22.72       21.63      3.08 o 
   2   6   6     1241.63     1235.61     31.51 o 
   3   6   6       58.22       57.77      4.13 o 
   4   6   6     1902.22     1852.85     23.97 o 
   5   6   6       24.63       24.99      3.51 o 
   6   6   6     1953.02     1990.48     25.94 o 
   7   6   6        7.53        4.25      3.18 o 
   8   6   6     2246.98     2231.36     29.03 o 
   9   6   6        1.57        0.69      3.78 o 
  10   6   6     1208.33     1244.08     19.70 o 
  11   6   6       18.68       15.32      4.38 o 
  12   6   6     1745.66     1751.82     30.83 o 
 -12   7   6       37.12       34.79      5.48 o 
 -11   7   6       39.91       40.83      5.15 o 
 -10   7   6      140.53      150.85      6.97 o 
  -9   7   6        1.69       -0.31      2.94 o 
  -8   7   6       61.29       83.37      5.23 o 
  -7   7   6      140.54      135.81      5.22 o 
  -6   7   6      170.20      176.79      5.66 o 
  -5   7   6       14.81       15.93      2.77 o 
  -4   7   6        6.73        7.57      3.55 o 
  -3   7   6        0.69        2.98      3.63 o 
  -2   7   6       71.77       78.54     14.09 o 
  -1   7   6        0.36       -0.22      3.48 o 
   0   7   6      742.56      756.48     19.46 o 
   1   7   6       23.50       31.42      6.93 o 
   2   7   6       16.28       17.70      3.75 o 
   3   7   6      210.84      200.48      8.45 o 
   4   7   6        4.38        4.11      2.88 o 
   5   7   6       99.16      101.64      5.15 o 
   6   7   6        9.17       13.45      3.48 o 
   7   7   6       92.21       91.65      5.49 o 
   8   7   6       39.89       39.60      4.82 o 
   9   7   6       66.87       65.57      5.86 o 
  10   7   6       84.70      103.02      6.33 o 
  11   7   6       30.53       29.10      5.58 o 
 -11   8   6       82.84       98.73      6.94 o 
 -10   8   6      749.05      725.48     12.45 o 
  -9   8   6        6.46        9.79      3.23 o 
  -8   8   6     1328.18     1327.52     17.38 o 
  -7   8   6      248.60      241.96      7.70 o 
  -6   8   6     2076.22     2053.07     32.96 o 
  -5   8   6      129.66      131.33      7.57 o 
  -4   8   6     3142.57     3174.39     55.92 o 
  -3   8   6      161.29      151.86      7.89 o 
  -2   8   6     1846.66     1849.26     29.40 o 
  -1   8   6        0.18       -5.82      5.37 o 
   0   8   6     1731.99     1682.75     27.64 o 
   1   8   6       29.43       40.34      6.93 o 
   2   8   6      735.17      747.85     50.55 o 
   3   8   6       55.58       58.55      6.02 o 
   4   8   6      847.07      836.70     26.95 o 
   5   8   6      122.95      117.90      5.93 o 
   6   8   6      917.00      921.48     19.54 o 
   7   8   6       43.77       34.97      6.04 o 
   8   8   6      884.90      849.17     15.89 o 
   9   8   6       73.49       68.11      7.30 o 
  -9   9   6       13.39        3.00      5.13 o 
  -8   9   6       34.30       42.09      6.34 o 
  -7   9   6        8.70        1.45      4.94 o 
  -6   9   6       13.95        8.32      5.37 o 
  -5   9   6        9.38        4.57      5.03 o 
  -4   9   6       12.35        9.80      4.90 o 
  -3   9   6       68.11       74.18      6.30 o 
  -2   9   6      276.52      279.59     14.31 o 
  -1   9   6        6.68        9.39      5.82 o 
   0   9   6       88.06       97.31      6.64 o 
   1   9   6        7.42       11.41      4.39 o 
   2   9   6       49.12       56.61      5.69 o 
   3   9   6       17.53       12.28      4.58 o 
   4   9   6       50.88       47.57     13.64 o 
   5   9   6        0.00       -0.58      4.05 o 
   6   9   6       27.01       23.18      5.27 o 
   7   9   6       11.15        8.31      4.37 o 
   8   9   6       24.67       36.93      5.15 o 
  -6  10   6      889.38      890.23     20.18 o 
  -5  10   6       10.68        8.02      6.71 o 
  -4  10   6     1524.70     1528.22     27.81 o 
  -3  10   6        4.50        3.68      5.35 o 
  -2  10   6      635.22      612.86     21.02 o 
  -1  10   6       22.10       14.31      6.71 o 
   0  10   6      413.96      428.72     12.97 o 
   1  10   6        1.02        1.85      5.82 o 
   2  10   6      843.55      866.68     19.14 o 
   3  10   6       32.59       31.31      8.50 o 
   4  10   6      554.57      566.33     21.92 o 
   5  10   6        0.13       -3.13      6.71 o 
 -15   1   7     1883.81     1943.00     23.90 o 
 -14   1   7        4.14        2.80      3.53 o 
 -13   1   7     3155.06     3068.14     32.52 o 
 -12   1   7       16.42       22.03      3.61 o 
 -11   1   7     2497.18     2537.59     27.16 o 
 -10   1   7       73.73       70.48      4.10 o 
  -9   1   7      929.14      916.71     12.56 o 
  -8   1   7      479.26      469.88      8.06 o 
  -7   1   7     2850.61     2819.12     24.87 o 
  -6   1   7       44.78       44.45      2.46 o 
  -5   1   7     1366.40     1315.61     10.78 o 
  -4   1   7      138.96      140.90      2.93 o 
  -3   1   7     5682.32     5473.17     36.91 o 
  -2   1   7        0.99        2.54      1.13 o 
  -1   1   7     6259.43     6352.60     39.43 o 
   0   1   7      543.69      522.91      5.08 o 
   1   1   7     8895.02     9005.48     59.07 o 
   2   1   7       15.88       17.55      1.85 o 
   3   1   7     4329.31     4303.41     40.15 o 
   4   1   7      765.72      753.64     10.37 o 
   5   1   7      506.73      468.23      7.92 o 
   6   1   7       45.51       53.58      3.40 o 
   7   1   7     2702.47     2676.28     27.93 o 
   8   1   7       15.70       21.33      3.01 o 
   9   1   7     3426.19     3362.32     34.53 o 
  10   1   7       92.01       85.38      4.02 o 
  11   1   7     2882.95     2893.35     27.44 o 
  12   1   7       78.61       79.39      5.00 o 
  13   1   7     1620.19     1584.77     20.90 o 
  14   1   7       20.12       23.41      4.34 o 
 -15   2   7       72.24       74.52      5.21 o 
 -14   2   7        2.15        3.45      3.59 o 
 -13   2   7      125.58      127.99      5.53 o 
 -12   2   7      170.61      179.59      6.29 o 
 -11   2   7     1557.01     1484.94     18.26 o 
 -10   2   7       82.06       72.30      4.26 o 
  -9   2   7      214.69      230.06      6.05 o 
  -8   2   7      143.40      136.29      4.93 o 
  -7   2   7        3.74        5.00      1.78 o 
  -6   2   7      125.34      128.85      3.62 o 
  -5   2   7      353.10      374.08      5.03 o 
  -4   2   7       20.05       21.77      1.66 o 
  -3   2   7      373.70      384.69      4.73 o 
  -2   2   7       47.36       46.17      1.92 o 
  -1   2   7       10.21       13.47      1.74 o 
   0   2   7      121.87      115.90      2.57 o 
   1   2   7      323.03      311.42      3.99 o 
   2   2   7       18.59       24.57      2.38 o 
   3   2   7      396.83      414.40      7.36 o 
   4   2   7       23.55       20.79      2.49 o 
   5   2   7        2.03       11.17      6.13 o 
   6   2   7       82.21       84.40      3.98 o 
   7   2   7        0.27        5.41      2.47 o 
   8   2   7        6.72        4.67      2.79 o 
   9   2   7       62.43       66.95      4.24 o 
  10   2   7       84.97       82.89      3.90 o 
  11   2   7      202.63      204.64      5.89 o 
  12   2   7        0.44        0.31      2.83 o 
  13   2   7        2.74        2.05      3.16 o 
 -15   3   7      534.56      558.06     11.27 o 
 -14   3   7        0.36       -0.09      3.50 o 
 -13   3   7     1870.95     1880.42     25.11 o 
 -12   3   7        4.13        3.26      3.87 o 
 -11   3   7      813.43      846.10     12.74 o 
 -10   3   7       13.63       12.16      2.83 o 
  -9   3   7      833.66      786.86     15.24 o 
  -8   3   7        0.02        0.68      2.09 o 
  -7   3   7     9788.80     9661.91     75.13 o 
  -6   3   7       51.38       46.02      2.68 o 
  -5   3   7     4241.95     4021.69     33.19 o 
  -4   3   7       22.19       26.67      2.12 o 
  -3   3   7     8174.78     8176.25     54.17 o 
  -2   3   7      115.12      115.20      2.81 o 
  -1   3   7      362.91      345.07      4.81 o 
   0   3   7      146.86      141.04      2.87 o 
   1   3   7     4933.44     4815.12     35.60 o 
   2   3   7       21.18       26.38      2.19 o 
   3   3   7     8592.55     8621.10     76.52 o 
   4   3   7      115.81      123.53      4.34 o 
   5   3   7     3731.72     3593.97     35.12 o 
   6   3   7      129.63      137.26      4.97 o 
   7   3   7     3181.06     3248.68     33.00 o 
   8   3   7       15.46       12.85      2.95 o 
   9   3   7      697.99      699.98     11.49 o 
  10   3   7       11.62        9.28      2.75 o 
  11   3   7      507.12      482.62      8.62 o 
  12   3   7       68.72       74.40      4.31 o 
  13   3   7     1338.22     1360.21     16.68 o 
 -14   4   7      108.34      118.23      7.12 o 
 -13   4   7      115.28      108.32      5.30 o 
 -12   4   7      209.60      205.87      6.57 o 
 -11   4   7       38.52       50.70      3.84 o 
 -10   4   7       73.54       84.70      4.35 o 
  -9   4   7      700.30      744.67      9.78 o 
  -8   4   7        1.95       -0.49      2.09 o 
  -7   4   7       97.28       92.83      3.46 o 
  -6   4   7       41.66       38.47      2.58 o 
  -5   4   7       27.29       17.00      2.22 o 
  -4   4   7      496.19      469.05      6.61 o 
  -3   4   7     1014.33     1058.93     13.82 o 
  -2   4   7        2.43        2.20      2.00 o 
  -1   4   7       54.21       55.34      3.03 o 
   0   4   7       14.02       12.81      1.71 o 
   1   4   7      447.19      435.00      8.01 o 
   2   4   7      358.64      368.96      7.32 o 
   3   4   7       74.11       78.60      3.54 o 
   4   4   7       82.78       86.76      4.33 o 
   5   4   7       76.01       75.76      7.28 o 
   6   4   7       10.34        9.65      2.72 o 
   7   4   7       82.08       81.53      4.34 o 
   8   4   7       40.93       33.87      3.68 o 
   9   4   7      367.53      395.44      8.42 o 
  10   4   7        7.59        9.45      2.94 o 
  11   4   7        1.62        6.64      3.02 o 
  12   4   7        0.90       -1.70      2.93 o 
  13   4   7        1.08        0.68      3.62 o 
 -14   5   7        2.36       -2.55      5.41 o 
 -13   5   7      463.92      467.98     16.04 o 
 -12   5   7        0.50       -0.89      3.87 o 
 -11   5   7     1366.90     1337.14     17.37 o 
 -10   5   7      287.11      275.09      6.18 o 
  -9   5   7     2675.67     2579.76     24.39 o 
  -8   5   7       41.24       36.25      3.09 o 
  -7   5   7     4594.15     4569.75     38.26 o 
  -6   5   7      214.19      205.29      4.85 o 
  -5   5   7     2877.37     2914.45     25.66 o 
  -4   5   7       66.59       64.21      3.62 o 
  -3   5   7     2928.18     2862.75     36.67 o 
  -2   5   7       22.51       28.74      2.43 o 
  -1   5   7     2186.63     2152.19     25.90 o 
   0   5   7       80.42       83.32      4.18 o 
   1   5   7     4114.29     3956.44     44.03 o 
   2   5   7       17.15       22.95      3.36 o 
   3   5   7     2483.33     2478.84     30.09 o 
   4   5   7       53.03       61.36      4.38 o 
   5   5   7     3449.86     3415.87     39.90 o 
   6   5   7      111.62      119.68      5.74 o 
   7   5   7     1921.25     1901.34     25.59 o 
   8   5   7        0.52       -4.77      3.18 o 
   9   5   7     2046.61     2005.96     35.51 o 
  10   5   7       61.80       65.66      5.46 o 
  11   5   7      305.84      294.68     10.57 o 
  12   5   7       69.54       57.46      7.86 o 
 -13   6   7      220.00      213.22      9.27 o 
 -12   6   7        0.78        4.02      4.12 o 
 -11   6   7        0.31       -2.09      3.27 o 
 -10   6   7       66.04       63.39      4.39 o 
  -9   6   7       78.53       81.62      4.00 o 
  -8   6   7      129.97      123.11      4.39 o 
  -7   6   7        4.97        4.46      2.41 o 
  -6   6   7       15.22       15.93      2.75 o 
  -5   6   7        1.54       13.49      5.49 o 
  -4   6   7       26.01       24.64      2.91 o 
  -3   6   7       96.17       87.38      6.59 o 
  -2   6   7       20.91       18.88      3.94 o 
  -1   6   7      135.57      153.35      6.94 o 
   0   6   7       16.39       14.26      3.94 o 
   1   6   7      216.70      212.58      6.37 o 
   2   6   7        2.17        0.60      2.84 o 
   3   6   7       81.81       96.57      7.82 o 
   4   6   7        5.24        1.70      3.88 o 
   5   6   7      249.98      236.84      7.45 o 
   6   6   7       23.46       22.79      3.94 o 
   7   6   7       48.85       58.54      4.82 o 
   8   6   7       30.93       32.39      4.35 o 
   9   6   7       17.58       15.35      3.95 o 
  10   6   7        0.63        2.26      4.03 o 
  11   6   7       45.24       50.62      6.98 o 
 -11   7   7     1381.32     1406.77     18.81 o 
 -10   7   7       14.22       18.07      3.64 o 
  -9   7   7      786.30      754.77     12.29 o 
  -8   7   7       23.13       22.29      4.52 o 
  -7   7   7     2188.62     2208.38     25.89 o 
  -6   7   7       26.11       23.99      3.34 o 
  -5   7   7      761.01      765.47     13.69 o 
  -4   7   7       15.58       16.94      4.70 o 
  -3   7   7     1915.60     2022.87     45.18 o 
  -2   7   7       88.10       90.31      5.67 o 
  -1   7   7     1446.93     1440.78     28.85 o 
   0   7   7        0.67       -0.21      4.47 o 
   1   7   7      915.37      907.45     25.05 o 
   2   7   7        2.39        1.85      3.76 o 
   3   7   7     2762.86     2743.40     33.54 o 
   4   7   7        0.08       -2.56      3.14 o 
   5   7   7      423.75      408.93      9.79 o 
   6   7   7       60.10       65.85      6.41 o 
   7   7   7     2555.38     2586.80     33.25 o 
   8   7   7       23.26       37.57      6.33 o 
   9   7   7     1054.94     1001.39     17.84 o 
  10   7   7       45.20       50.61      5.53 o 
 -10   8   7        7.14        5.66      3.57 o 
  -9   8   7      203.01      206.87      9.81 o 
  -8   8   7       46.01       47.60      4.35 o 
  -7   8   7       17.73       10.51      4.07 o 
  -6   8   7       14.93       19.99      5.03 o 
  -5   8   7       50.41       59.71      5.79 o 
  -4   8   7        7.36        7.83      4.43 o 
  -3   8   7      190.30      185.93      8.52 o 
  -2   8   7        0.53        0.45      4.92 o 
  -1   8   7        7.59        6.11      4.19 o 
   0   8   7        5.46        0.20      4.26 o 
   1   8   7       37.34       54.61      5.35 o 
   2   8   7       17.65       18.46      7.38 o 
   3   8   7      432.31      427.85     12.32 o 
   4   8   7        0.00       -1.11      3.08 o 
   5   8   7        1.14        1.18      3.34 o 
   6   8   7       17.54       16.27      4.04 o 
   7   8   7       62.87       77.71      7.11 o 
   8   8   7       51.51       53.14      6.87 o 
  -8   9   7        0.31        1.61      5.13 o 
  -7   9   7      924.34      933.22     20.44 o 
  -6   9   7        9.75       12.79      5.35 o 
  -5   9   7      439.65      402.16     12.61 o 
  -4   9   7       13.46       14.17      5.21 o 
  -3   9   7     1349.04     1412.70     35.34 o 
  -2   9   7        0.60       -2.68      6.26 o 
  -1   9   7      715.65      658.04     21.47 o 
   0   9   7        0.47       -2.31      4.58 o 
   1   9   7     1046.55     1040.09     23.26 o 
   2   9   7       26.92       25.52      5.53 o 
   3   9   7      419.74      443.07     12.96 o 
   4   9   7        7.00        6.71      5.06 o 
   5   9   7      840.82      816.84     25.95 o 
   6   9   7       14.60        9.08      5.27 o 
  -5  10   7        7.06        3.18      5.35 o 
  -4  10   7        1.21        2.68      7.16 o 
  -3  10   7        2.02        2.24      6.26 o 
  -2  10   7       10.41       19.68      8.05 o 
  -1  10   7       52.35       53.53     11.63 o 
   0  10   7       10.95       15.63      5.53 o 
   1  10   7       48.88       55.18      8.28 o 
   2  10   7        9.97        6.49      5.38 o 
   3  10   7      160.86      175.36     13.87 o 
 -15   0   8       56.70       67.15      7.25 o 
 -14   0   8     1065.45     1124.92     23.31 o 
 -13   0   8       32.93       24.08      5.35 o 
 -12   0   8     1940.90     1864.98     57.48 o 
 -11   0   8      161.84      159.70      8.15 o 
 -10   0   8     3252.87     3286.79     47.19 o 
  -9   0   8       27.61       24.41      4.08 o 
  -8   0   8      768.39      762.20     15.06 o 
  -7   0   8       80.53       83.54      4.14 o 
  -6   0   8      970.85      988.98     14.34 o 
  -5   0   8        0.04        3.19      3.49 o 
  -4   0   8     3822.89     3689.84     40.33 o 
  -3   0   8      220.66      247.52      6.09 o 
  -2   0   8    30911.51    29805.67    453.40 o 
  -1   0   8       89.12       88.48      4.52 o 
   0   0   8    14339.24    14566.32    138.64 o 
   1   0   8      242.11      236.67      5.97 o 
   2   0   8     2249.77     2161.44     31.56 o 
   3   0   8      571.42      585.62     12.61 o 
   4   0   8     2764.53     2874.88     40.89 o 
   5   0   8      215.30      230.30      8.38 o 
   6   0   8      901.82      881.11     17.68 o 
   7   0   8      119.26      111.44     11.85 o 
   8   0   8     1050.00     1007.86     20.07 o 
   9   0   8        6.40        7.57      3.97 o 
  10   0   8     2171.77     2171.70     35.73 o 
  11   0   8       57.74       53.49      6.49 o 
  12   0   8     1763.46     1719.76     31.46 o 
  13   0   8        0.98        5.64      5.21 o 
 -15   1   8        9.51       13.39      5.24 o 
 -14   1   8       69.44       68.52      5.08 o 
 -13   1   8       87.33       91.43      5.21 o 
 -12   1   8     1063.22     1075.87     15.40 o 
 -11   1   8      407.01      390.61      8.51 o 
 -10   1   8      252.39      246.46      6.56 o 
  -9   1   8        3.96        4.86      2.71 o 
  -8   1   8      137.86      136.73      5.25 o 
  -7   1   8       34.94       37.38      2.61 o 
  -6   1   8     1117.14     1123.34     11.08 o 
  -5   1   8       94.96       95.04      3.09 o 
  -4   1   8       23.36       24.95      2.95 o 
  -3   1   8        4.15        4.29      1.47 o 
  -2   1   8       23.31       32.29      3.47 o 
  -1   1   8       70.74       66.95      2.13 o 
   0   1   8      591.81      577.55      6.15 o 
   1   1   8       35.73       29.74      2.01 o 
   2   1   8     1635.73     1690.20     16.23 o 
   3   1   8       29.46       28.36      2.71 o 
   4   1   8       27.19       27.23      2.72 o 
   5   1   8       12.63        8.24      2.54 o 
   6   1   8      482.47      420.13      8.08 o 
   7   1   8        9.05        4.28      2.38 o 
   8   1   8      224.71      207.42      7.23 o 
   9   1   8        0.19       -2.35      3.07 o 
  10   1   8       13.90       13.42      3.57 o 
  11   1   8        2.75        1.67      3.33 o 
  12   1   8       41.16       44.29      7.10 o 
  13   1   8       19.23       19.50      4.26 o 
 -14   2   8     1358.71     1429.69     20.86 o 
 -13   2   8       52.16       56.38      4.51 o 
 -12   2   8      933.01      859.55     13.33 o 
 -11   2   8       29.40       22.01      3.56 o 
 -10   2   8     1958.94     2013.35     22.75 o 
  -9   2   8       45.94       40.76      3.51 o 
  -8   2   8     1273.68     1226.10     15.31 o 
  -7   2   8       99.84       91.84      4.14 o 
  -6   2   8     3921.25     3880.24     33.16 o 
  -5   2   8      287.01      281.36      4.65 o 
  -4   2   8     4043.39     3993.56     28.14 o 
  -3   2   8      228.97      227.84      3.82 o 
  -2   2   8     4372.22     4260.24     29.71 o 
  -1   2   8      127.84      127.94      3.37 o 
   0   2   8     5062.10     5103.19     34.89 o 
   1   2   8       18.30       21.44      1.83 o 
   2   2   8     4410.55     4334.90     40.69 o 
   3   2   8      279.53      277.82      6.07 o 
   4   2   8     2148.07     2187.18     23.33 o 
   5   2   8      213.21      227.99      5.86 o 
   6   2   8     2983.54     2984.71     30.77 o 
   7   2   8       26.52       30.19      3.34 o 
   8   2   8      706.26      705.10     11.45 o 
   9   2   8      122.89      120.27      5.30 o 
  10   2   8     3123.08     2986.67     32.40 o 
  11   2   8      142.53      145.13      5.37 o 
  12   2   8     1087.00     1059.92     14.03 o 
 -14   3   8       82.68       85.46      5.27 o 
 -13   3   8       12.52       12.55      3.81 o 
 -12   3   8      130.88      121.61      5.48 o 
 -11   3   8       17.91        9.17      3.36 o 
 -10   3   8      513.16      500.34      9.41 o 
  -9   3   8      217.88      209.05      6.10 o 
  -8   3   8       95.65       89.96      4.71 o 
  -7   3   8       31.75       28.51      3.87 o 
  -6   3   8     1701.30     1627.46     15.98 o 
  -5   3   8      102.91      100.74      3.15 o 
  -4   3   8     2146.46     2077.58     17.48 o 
  -3   3   8        3.88        7.33      1.66 o 
  -2   3   8      170.41      187.16      3.83 o 
  -1   3   8        8.13        9.77      2.23 o 
   0   3   8     1410.65     1417.95     14.07 o 
   1   3   8      117.98      121.28      3.71 o 
   2   3   8      251.13      231.08      5.48 o 
   3   3   8      160.10      175.33      5.00 o 
   4   3   8      248.75      236.16      7.62 o 
   5   3   8       80.57       78.04      4.52 o 
   6   3   8       17.59       23.19      3.08 o 
   7   3   8        0.04       -3.68      2.46 o 
   8   3   8       96.88       94.36      4.85 o 
   9   3   8        0.58       -1.30      2.89 o 
  10   3   8      170.89      155.41      6.84 o 
  11   3   8       32.38       32.33      3.63 o 
  12   3   8      108.65      110.86      5.25 o 
 -13   4   8       97.49      104.00      8.85 o 
 -12   4   8     1059.81      998.49     15.43 o 
 -11   4   8       56.86       56.53      4.25 o 
 -10   4   8     4830.00     4749.61     45.98 o 
  -9   4   8       33.07       31.30      3.49 o 
  -8   4   8     2839.13     2677.06     24.51 o 
  -7   4   8       21.56       16.00      2.43 o 
  -6   4   8     4666.27     4722.20     39.18 o 
  -5   4   8       60.45       68.90      3.03 o 
  -4   4   8     2899.78     2805.97     22.75 o 
  -3   4   8       39.57       42.00      2.67 o 
  -2   4   8      421.81      416.89      6.41 o 
  -1   4   8       49.05       53.22      2.84 o 
   0   4   8      450.81      450.04      6.69 o 
   1   4   8        3.17        7.90      2.58 o 
   2   4   8       30.43       34.61      3.44 o 
   3   4   8      100.05      102.73      4.21 o 
   4   4   8     8064.40     8041.80     72.76 o 
   5   4   8       94.35      106.29      4.56 o 
   6   4   8     4262.16     4211.29     41.49 o 
   7   4   8        0.29       -0.52      2.78 o 
   8   4   8     2151.86     2074.38     24.11 o 
   9   4   8       32.38       31.99      5.88 o 
  10   4   8      473.66      475.41     13.62 o 
  11   4   8        0.04       -0.42      2.81 o 
  12   4   8      717.59      706.26     11.37 o 
 -13   5   8        7.52        8.25      4.60 o 
 -12   5   8        7.56        7.45      3.61 o 
 -11   5   8       23.54       20.76      3.87 o 
 -10   5   8       53.55       55.32      5.06 o 
  -9   5   8       18.66       18.56      2.87 o 
  -8   5   8       51.04       62.76      3.53 o 
  -7   5   8        1.33       -2.32      2.32 o 
  -6   5   8       32.19       27.54      2.76 o 
  -5   5   8       30.98       37.65      3.94 o 
  -4   5   8        0.80        4.62      3.53 o 
  -3   5   8        0.20       -0.78      2.09 o 
  -2   5   8       64.25       62.34      3.09 o 
  -1   5   8       95.93       83.12      5.15 o 
   0   5   8        1.55        2.89      2.52 o 
   1   5   8       76.56       70.38      4.82 o 
   2   5   8      229.32      221.83     12.45 o 
   3   5   8        4.57        3.68      3.18 o 
   4   5   8        4.51        4.71      3.08 o 
   5   5   8      115.86      114.75      6.38 o 
   6   5   8      354.34      341.31      9.23 o 
   7   5   8      117.39      122.06      6.36 o 
   8   5   8      210.43      212.44      7.89 o 
   9   5   8        8.31        8.35      4.13 o 
  10   5   8        1.56        1.11      3.88 o 
  11   5   8       27.76       26.09      4.22 o 
 -12   6   8      902.57      911.37     17.49 o 
 -11   6   8       21.55       30.69      4.99 o 
 -10   6   8     2472.43     2555.75     24.79 o 
  -9   6   8        0.02       -0.43      2.61 o 
  -8   6   8     1403.86     1347.58     15.19 o 
  -7   6   8       30.33       37.94      3.62 o 
  -6   6   8     3494.73     3478.58     34.56 o 
  -5   6   8      198.29      211.55      5.92 o 
  -4   6   8      370.56      373.79      8.79 o 
  -3   6   8      138.70      135.55      5.25 o 
  -2   6   8     1746.46     1706.94     27.29 o 
  -1   6   8        5.69        6.28      3.55 o 
   0   6   8      680.04      686.60     14.96 o 
   1   6   8      101.66      107.31      6.48 o 
   2   6   8     2790.37     2748.52     33.52 o 
   3   6   8      248.00      264.61      8.49 o 
   4   6   8     1462.30     1505.36     21.65 o 
   5   6   8      100.86      108.29     10.02 o 
   6   6   8     2371.73     2346.57     30.76 o 
   7   6   8      142.78      147.57      6.96 o 
   8   6   8      861.27      869.62     16.06 o 
   9   6   8       97.18       99.49      6.60 o 
  10   6   8     1600.34     1654.21     24.96 o 
 -10   7   8      101.81      113.53      5.64 o 
  -9   7   8        0.28       -2.23      3.28 o 
  -8   7   8       58.02       56.61      4.52 o 
  -7   7   8        9.57        5.69      5.04 o 
  -6   7   8      295.89      293.03      8.86 o 
  -5   7   8       98.92       91.81      5.38 o 
  -4   7   8      248.51      267.40      9.23 o 
  -3   7   8        9.62        5.73      3.94 o 
  -2   7   8      187.38      183.16      8.06 o 
  -1   7   8        8.49       11.08      4.26 o 
   0   7   8      206.88      208.87      8.84 o 
   1   7   8       54.58       56.15      5.85 o 
   2   7   8       67.05       79.16      6.26 o 
   3   7   8      213.45      213.09      9.33 o 
   4   7   8      720.61      741.62     14.19 o 
   5   7   8       31.69       28.20      4.34 o 
   6   7   8       12.89       21.81      4.38 o 
   7   7   8       11.02        6.40      4.04 o 
   8   7   8       96.54      116.20      8.46 o 
   9   7   8       13.78       12.27      5.99 o 
  -9   8   8       57.57       53.65      5.66 o 
  -8   8   8      415.91      415.06     11.12 o 
  -7   8   8        0.49       -2.62      4.01 o 
  -6   8   8      614.66      649.26     15.92 o 
  -5   8   8        1.75        0.28      4.62 o 
  -4   8   8     1267.05     1236.45     31.31 o 
  -3   8   8       39.96       40.71      7.60 o 
  -2   8   8     1458.12     1459.99     43.84 o 
  -1   8   8        0.73        2.10      4.58 o 
   0   8   8     2990.80     2992.77     44.69 o 
   1   8   8        9.74        6.26      4.71 o 
   2   8   8     1161.49     1162.94     22.75 o 
   3   8   8        4.54        9.74      4.90 o 
   4   8   8     1034.26     1012.56     23.93 o 
   5   8   8        7.27        8.78      3.82 o 
   6   8   8      877.69      857.45     16.17 o 
   7   8   8       23.52       16.10      7.16 o 
  -6   9   8       32.11       26.77      5.99 o 
  -5   9   8       10.58       10.74      7.16 o 
  -4   9   8      216.63      215.62     13.42 o 
  -3   9   8        0.07        6.86      5.21 o 
  -2   9   8       11.97       10.13      6.71 o 
  -1   9   8        5.05       -1.13      4.90 o 
   0   9   8        1.34        0.85      4.51 o 
   1   9   8        0.11        5.34      4.90 o 
   2   9   8      251.63      254.78     10.59 o 
   3   9   8       13.04       11.92      5.35 o 
   4   9   8        4.44       11.56      5.21 o 
 -14   1   9       38.23       49.07      4.89 o 
 -13   1   9     1772.89     1906.78     23.52 o 
 -12   1   9       35.20       28.70      4.21 o 
 -11   1   9      919.98      886.30     13.62 o 
 -10   1   9        4.96       11.62      3.23 o 
  -9   1   9     2142.72     2129.25     23.69 o 
  -8   1   9      145.41      151.53      4.73 o 
  -7   1   9     2563.67     2380.87     22.44 o 
  -6   1   9      269.52      275.63      5.68 o 
  -5   1   9     1672.04     1653.28     15.01 o 
  -4   1   9       56.60       66.54      2.75 o 
  -3   1   9     6605.06     6581.81     48.62 o 
  -2   1   9       54.17       48.73      2.30 o 
  -1   1   9     4639.00     4711.36     32.81 o 
   0   1   9       37.13       38.68      2.59 o 
   1   1   9     6553.49     6579.93     59.78 o 
   2   1   9      222.67      209.40      5.56 o 
   3   1   9      739.95      715.66     14.85 o 
   4   1   9      100.14      107.35      4.43 o 
   5   1   9       32.42       38.91      3.44 o 
   6   1   9        2.38        2.69      2.56 o 
   7   1   9     1794.90     1813.65     21.60 o 
   8   1   9        0.00        5.20      2.89 o 
   9   1   9     1822.81     1807.84     22.35 o 
  10   1   9       29.60       31.62      3.89 o 
  11   1   9     2069.32     1983.69     24.63 o 
  12   1   9       24.35       29.68      4.42 o 
 -13   2   9       99.54       89.60      7.17 o 
 -12   2   9       13.93       11.60      3.64 o 
 -11   2   9        3.78       -0.05      4.20 o 
 -10   2   9       47.16       45.19      3.97 o 
  -9   2   9        8.15       11.18      3.02 o 
  -8   2   9       18.75       21.63      2.83 o 
  -7   2   9      221.00      195.87      5.54 o 
  -6   2   9        0.70        0.28      2.31 o 
  -5   2   9       59.98       59.18      3.10 o 
  -4   2   9       34.89       37.61      2.54 o 
  -3   2   9      165.10      161.08      5.25 o 
  -2   2   9        0.87        0.29      1.58 o 
  -1   2   9      140.48      148.19      4.02 o 
   0   2   9       35.68       38.31      2.56 o 
   1   2   9     1390.43     1417.35     15.35 o 
   2   2   9       77.28       83.63      3.78 o 
   3   2   9       47.84       57.18      4.46 o 
   4   2   9        1.73        3.35      2.38 o 
   5   2   9      145.42      127.30      4.94 o 
   6   2   9        8.13        9.60      2.83 o 
   7   2   9      419.16      419.87      8.88 o 
   8   2   9       22.77       23.64      3.52 o 
   9   2   9       34.04       34.66      4.13 o 
  10   2   9        0.33        2.34      3.18 o 
  11   2   9      245.22      225.10      6.54 o 
 -13   3   9      840.68      884.89     14.39 o 
 -12   3   9        1.61        2.97      3.47 o 
 -11   3   9      218.54      217.31      6.99 o 
 -10   3   9        0.26        4.14      3.23 o 
  -9   3   9     3265.36     3232.71     33.19 o 
  -8   3   9      194.64      215.67      6.32 o 
  -7   3   9     1551.33     1526.21     18.11 o 
  -6   3   9      263.64      274.41      5.80 o 
  -5   3   9     4547.65     4520.19     51.65 o 
  -4   3   9       45.37       60.12      2.74 o 
  -3   3   9      541.64      551.81      7.04 o 
  -2   3   9        0.52        0.38      1.81 o 
  -1   3   9     3276.41     3214.59     28.10 o 
   0   3   9      274.30      275.98      5.33 o 
   1   3   9     1330.35     1359.05     14.12 o 
   2   3   9      401.05      409.22      8.99 o 
   3   3   9     5010.01     4856.82     46.16 o 
   4   3   9      156.45      169.05      5.54 o 
   5   3   9     2267.83     2253.40     25.57 o 
   6   3   9       55.45       57.31      4.01 o 
   7   3   9     4922.53     4849.61     47.68 o 
   8   3   9       89.41       84.34      4.75 o 
   9   3   9      730.34      758.92     12.90 o 
  10   3   9        6.70        8.66      4.08 o 
  11   3   9      444.29      450.09      8.98 o 
 -12   4   9       26.89       29.63      4.11 o 
 -11   4   9       42.05       41.45      4.14 o 
 -10   4   9        0.56       -1.77      2.91 o 
  -9   4   9        8.37        6.25      3.07 o 
  -8   4   9        5.84        0.98      2.88 o 
  -7   4   9       25.09       18.49      3.25 o 
  -6   4   9       32.61       34.16      3.28 o 
  -5   4   9       39.94       42.73      2.63 o 
  -4   4   9        6.38        5.41      2.04 o 
  -3   4   9      277.66      259.57      5.40 o 
  -2   4   9      166.61      148.91      4.78 o 
  -1   4   9      375.34      393.38      6.47 o 
   0   4   9       36.65       32.46      3.11 o 
   1   4   9       91.04      108.35      5.12 o 
   2   4   9       10.48       14.61      3.36 o 
   3   4   9     1003.53      940.92     15.36 o 
   4   4   9        7.53        4.32      3.26 o 
   5   4   9      149.30      170.32      5.84 o 
   6   4   9       69.73       80.43      4.61 o 
   7   4   9       20.13       22.23      3.57 o 
   8   4   9        0.01       -0.23      3.22 o 
   9   4   9      455.61      441.00      9.75 o 
  10   4   9        2.71        1.58      3.51 o 
 -12   5   9       29.32       40.71      4.45 o 
 -11   5   9      492.56      484.37     13.56 o 
 -10   5   9        0.01        0.60      3.21 o 
  -9   5   9     1464.81     1462.28     18.64 o 
  -8   5   9       49.01       60.51      6.00 o 
  -7   5   9     2571.01     2480.26     23.50 o 
  -6   5   9      151.08      162.37      5.28 o 
  -5   5   9     1008.66     1015.66     12.11 o 
  -4   5   9        6.53        5.70      2.37 o 
  -3   5   9     1631.38     1667.69     18.91 o 
  -2   5   9        3.33        2.21      3.70 o 
  -1   5   9      213.93      206.06      7.83 o 
   0   5   9       68.15       74.37      5.67 o 
   1   5   9     2783.53     2824.37     34.37 o 
   2   5   9       21.75       22.89      4.13 o 
   3   5   9     4134.14     4126.74     47.53 o 
   4   5   9       17.35       18.46      3.86 o 
   5   5   9     2245.03     2244.99     29.74 o 
   6   5   9        5.39        4.11      3.95 o 
   7   5   9     3123.93     3153.68     48.91 o 
   8   5   9        0.40        0.37      3.92 o 
   9   5   9      451.79      450.95     11.74 o 
 -11   6   9      129.33      145.77      6.26 o 
 -10   6   9       13.51       12.78      3.75 o 
  -9   6   9       11.71        8.48      3.65 o 
  -8   6   9        0.63        0.71      2.69 o 
  -7   6   9      134.53      130.73      5.34 o 
  -6   6   9       91.37       91.35      4.68 o 
  -5   6   9       28.29       32.68      6.33 o 
  -4   6   9       20.22       16.44      3.86 o 
  -3   6   9       47.68       52.85      4.44 o 
  -2   6   9        2.00        0.20      3.44 o 
  -1   6   9      412.62      406.59     11.46 o 
   0   6   9       56.31       65.13      6.49 o 
   1   6   9       28.74       43.84      7.60 o 
   2   6   9       35.47       39.78      5.21 o 
   3   6   9      282.76      279.00      8.52 o 
   4   6   9        0.18       -3.16      4.95 o 
   5   6   9       11.15       10.44      4.13 o 
   6   6   9        2.38        4.20      4.03 o 
   7   6   9       38.97       39.95      4.96 o 
   8   6   9        0.26        3.47      4.38 o 
  -9   7   9     1613.54     1620.90     20.60 o 
  -8   7   9        2.11        5.23      3.40 o 
  -7   7   9      686.00      660.92     13.65 o 
  -6   7   9       33.84       34.39      4.80 o 
  -5   7   9      510.55      499.52     11.30 o 
  -4   7   9       31.87       24.94      5.03 o 
  -3   7   9     1325.06     1300.15     31.76 o 
  -2   7   9        0.86        3.66      4.39 o 
  -1   7   9     1607.39     1634.74     27.93 o 
   0   7   9       58.60       59.92      6.30 o 
   1   7   9     1910.53     1838.36     30.92 o 
   2   7   9       21.93       21.75      6.49 o 
   3   7   9      582.14      570.39     15.00 o 
   4   7   9        1.83       -6.79      4.58 o 
   5   7   9      602.75      605.10     13.24 o 
   6   7   9       12.53       11.21      4.44 o 
   7   7   9      758.00      767.98     15.63 o 
  -7   8   9        2.64       -3.29      4.14 o 
  -6   8   9       29.61       35.30      5.91 o 
  -5   8   9      118.16      106.47     10.29 o 
  -4   8   9        6.22        4.37      4.83 o 
  -3   8   9       45.57       34.60      5.35 o 
  -2   8   9       17.26       13.64      5.06 o 
  -1   8   9        0.47       -4.32     10.07 o 
   0   8   9        3.15        7.59      4.90 o 
   1   8   9      567.20      534.40     14.54 o 
   2   8   9       21.63       29.13      5.99 o 
   3   8   9      129.82      133.69     11.85 o 
   4   8   9        4.35        2.94      5.21 o 
   5   8   9       10.42       13.24      6.71 o 
  -3   9   9      789.39      790.38     23.49 o 
  -2   9   9       20.30       25.87      6.04 o 
  -1   9   9      869.68      891.45     20.21 o 
   0   9   9       64.61       78.93      7.43 o 
   1   9   9      452.67      434.88     13.91 o 
 -13   0  10       69.67       63.33      7.07 o 
 -12   0  10     2001.52     2086.05     35.46 o 
 -11   0  10        1.95        9.50      4.62 o 
 -10   0  10     1021.13     1068.60     72.25 o 
  -9   0  10      225.14      224.81      9.62 o 
  -8   0  10     2042.52     1920.58     48.09 o 
  -7   0  10      343.34      372.68     10.95 o 
  -6   0  10      385.58      391.71      9.02 o 
  -5   0  10        0.00        2.03      2.66 o 
  -4   0  10     2531.75     2582.36    126.81 o 
  -3   0  10        5.38        3.19      2.86 o 
  -2   0  10      438.13      464.42     14.78 o 
  -1   0  10        1.75        0.22      3.48 o 
   0   0  10     8028.95     7741.67    144.49 o 
   1   0  10        4.20        5.56      3.55 o 
   2   0  10      853.76      921.60     17.96 o 
   3   0  10        0.24        5.01      6.71 o 
   4   0  10     4266.00     4282.80     59.52 o 
   5   0  10       28.57       30.17      4.90 o 
   6   0  10      252.82      282.27     17.00 o 
   7   0  10        5.44        6.49      4.26 o 
   8   0  10     3334.73     3175.09     48.49 o 
   9   0  10        2.00        5.21      5.21 o 
  10   0  10     2622.57     2686.29     43.77 o 
 -13   1  10       10.41       11.89      3.99 o 
 -12   1  10        7.36       11.47      3.72 o 
 -11   1  10        0.01        1.78      3.50 o 
 -10   1  10      106.69      108.14      5.35 o 
  -9   1  10        0.12       -1.04      3.01 o 
  -8   1  10        8.04        7.20      2.72 o 
  -7   1  10       69.83       66.97      3.58 o 
  -6   1  10       64.66       63.76      3.87 o 
  -5   1  10       94.31       86.97      4.31 o 
  -4   1  10       91.64       90.42      3.30 o 
  -3   1  10       97.11       89.54      3.28 o 
  -2   1  10       41.58       49.63      2.73 o 
  -1   1  10      109.75      106.62      4.34 o 
   0   1  10      287.52      298.24      9.14 o 
   1   1  10      136.03      129.09      5.64 o 
   2   1  10     2397.21     2415.52     29.98 o 
   3   1  10       39.26       34.83      3.32 o 
   4   1  10       60.42       65.28      4.02 o 
   5   1  10       62.34       58.89      4.16 o 
   6   1  10       83.34       79.92      7.75 o 
   7   1  10        3.23       -1.45      2.90 o 
   8   1  10      549.33      510.74     15.24 o 
   9   1  10        0.47       -2.35      3.31 o 
  10   1  10       52.39       45.56      4.54 o 
 -12   2  10     1312.77     1331.89     18.46 o 
 -11   2  10       41.74       54.11      5.68 o 
 -10   2  10     1301.09     1264.27     17.01 o 
  -9   2  10      103.51      107.29      4.70 o 
  -8   2  10      738.91      753.73     10.57 o 
  -7   2  10       57.51       67.92      3.70 o 
  -6   2  10     3604.59     3475.84     30.96 o 
  -5   2  10       16.67       12.02      2.58 o 
  -4   2  10     2335.52     2267.57     21.53 o 
  -3   2  10      236.10      219.49      4.73 o 
  -2   2  10     3615.64     3704.11     42.87 o 
  -1   2  10      336.76      316.38      5.94 o 
   0   2  10      612.79      600.52      8.37 o 
   1   2  10      114.10      111.95      5.41 o 
   2   2  10     1338.91     1380.96     19.92 o 
   3   2  10       65.46       73.20      7.24 o 
   4   2  10     4492.19     4396.78     54.62 o 
   5   2  10        9.92        6.92      3.43 o 
   6   2  10     1630.73     1642.13     20.36 o 
   7   2  10        0.39       -2.22      3.04 o 
   8   2  10     1012.45      983.68     15.11 o 
   9   2  10        0.56       -2.38      3.41 o 
  10   2  10      980.75     1041.63     16.31 o 
 -12   3  10      119.16      122.11      6.14 o 
 -11   3  10       12.83        9.36      3.60 o 
 -10   3  10        9.79        5.84      3.53 o 
  -9   3  10        7.35        5.79      2.94 o 
  -8   3  10       27.57       25.22      3.15 o 
  -7   3  10       52.43       48.49      3.50 o 
  -6   3  10       34.85       29.69      3.03 o 
  -5   3  10        2.79        2.94      2.50 o 
  -4   3  10        6.02        9.80      2.61 o 
  -3   3  10        0.86       -1.25      2.88 o 
  -2   3  10        4.07        4.34      2.49 o 
  -1   3  10       46.44       46.06      3.11 o 
   0   3  10      630.21      665.76      9.05 o 
   1   3  10       54.20       54.30      4.20 o 
   2   3  10       44.65       43.92      4.27 o 
   3   3  10        9.44       10.09      3.34 o 
   4   3  10      243.57      229.99      7.90 o 
   5   3  10        7.15        7.70      3.09 o 
   6   3  10        0.01       -1.31      2.83 o 
   7   3  10        1.80        3.51      3.09 o 
   8   3  10       32.76       45.74     15.66 o 
   9   3  10        0.00        2.10      4.20 o 
 -11   4  10        8.60        0.23      3.62 o 
 -10   4  10      811.61      799.68     13.17 o 
  -9   4  10      109.11      123.82      5.56 o 
  -8   4  10     1479.32     1507.59     17.36 o 
  -7   4  10       29.69       36.58      3.88 o 
  -6   4  10     4993.21     4899.06     42.06 o 
  -5   4  10        1.03       -1.28      2.60 o 
  -4   4  10     2116.87     2096.87     22.70 o 
  -3   4  10       33.97       26.33      3.19 o 
  -2   4  10     1869.33     1838.28     29.31 o 
  -1   4  10        2.28        0.05      3.08 o 
   0   4  10     1233.27     1243.34     18.36 o 
   1   4  10        2.28        2.14      3.01 o 
   2   4  10     1511.65     1512.23     21.56 o 
   3   4  10       27.50       30.01      4.38 o 
   4   4  10     2488.98     2459.46     31.89 o 
   5   4  10       25.60       26.69      4.30 o 
   6   4  10      726.56      719.99     14.42 o 
   7   4  10       11.17       11.69      4.91 o 
   8   4  10      732.96      703.70     12.64 o 
   9   4  10       22.36       20.86      4.09 o 
 -10   5  10        1.89       -1.54      3.59 o 
  -9   5  10        1.06       -0.87      3.39 o 
  -8   5  10        0.93        3.13      3.41 o 
  -7   5  10        9.13       11.72      3.03 o 
  -6   5  10       42.74       40.31      4.71 o 
  -5   5  10        4.82        3.58      2.61 o 
  -4   5  10        5.91        4.33      2.98 o 
  -3   5  10        0.18       -3.25      3.34 o 
  -2   5  10        2.73        4.03      3.18 o 
  -1   5  10       31.59       29.75      5.03 o 
   0   5  10      134.27      138.60      7.74 o 
   1   5  10      111.40      109.55      7.07 o 
   2   5  10       38.67       36.15      4.30 o 
   3   5  10        0.02       -0.48      5.05 o 
   4   5  10       15.78        9.40      3.86 o 
   5   5  10        0.50        0.01      3.60 o 
   6   5  10       13.47       15.73      6.56 o 
   7   5  10        8.37       12.09      4.22 o 
   8   5  10       31.50       33.67      5.15 o 
  -9   6  10       56.65       70.58      7.88 o 
  -8   6  10     1007.78      985.42     17.51 o 
  -7   6  10       66.41       62.52      4.64 o 
  -6   6  10      222.32      230.80      6.99 o 
  -5   6  10        3.33       10.24      3.88 o 
  -4   6  10     2027.71     2026.52     27.25 o 
  -3   6  10       53.68       44.62      4.85 o 
  -2   6  10     1048.41     1051.02     20.63 o 
  -1   6  10       60.59       53.20      5.99 o 
   0   6  10     3168.58     3133.28     46.38 o 
   1   6  10      139.47      136.76      8.21 o 
   2   6  10      371.34      388.48     13.42 o 
   3   6  10       69.96       61.96      9.84 o 
   4   6  10     2024.08     2027.02     28.36 o 
   5   6  10       25.75       26.99      4.72 o 
   6   6  10      314.51      324.99     10.31 o 
   7   6  10        8.24        8.80      4.73 o 
  -7   7  10        2.11        9.23      4.34 o 
  -6   7  10        0.18       -3.20      3.82 o 
  -5   7  10       12.85       10.24      4.20 o 
  -4   7  10       83.86       88.00      6.94 o 
  -3   7  10       36.90       35.89      8.05 o 
  -2   7  10        0.75        7.50      5.82 o 
  -1   7  10       28.41       17.24      5.15 o 
   0   7  10        4.08        4.86      8.72 o 
   1   7  10        0.05       -6.08      4.58 o 
   2   7  10        9.82       15.74      9.17 o 
   3   7  10       24.62       21.80      5.67 o 
   4   7  10       29.50       41.78      6.30 o 
   5   7  10       29.95       31.17      6.11 o 
  -4   8  10       63.94       78.53      7.83 o 
  -3   8  10       20.51       16.86      5.67 o 
  -2   8  10     1105.75     1064.54     23.71 o 
  -1   8  10        0.03       -2.17      5.21 o 
   0   8  10      924.57      907.11     20.18 o 
   1   8  10        8.47        7.98      5.67 o 
   2   8  10     1033.52     1060.82     22.75 o 
 -11   1  11     1144.88     1171.70     17.09 o 
 -10   1  11        8.91       16.41      3.59 o 
  -9   1  11     2788.47     2729.57     29.80 o 
  -8   1  11       27.20       45.75      5.01 o 
  -7   1  11     1067.18     1090.41     14.52 o 
  -6   1  11      100.22       89.10      4.03 o 
  -5   1  11     1781.72     1799.83     18.49 o 
  -4   1  11      173.05      164.39      4.55 o 
  -3   1  11     1633.18     1689.50     17.46 o 
  -2   1  11        1.25        2.74      2.54 o 
  -1   1  11     2545.55     2531.31     38.74 o 
   0   1  11        0.75        4.03      4.47 o 
   1   1  11     2605.72     2582.41     40.65 o 
   2   1  11        4.84        0.68      3.18 o 
   3   1  11     1145.26     1224.91     26.55 o 
   4   1  11       15.94       15.30      5.08 o 
   5   1  11     1926.38     1951.23     23.21 o 
   6   1  11        2.30        1.05      2.95 o 
   7   1  11     1800.19     1822.79     22.78 o 
   8   1  11        4.65        5.08      3.53 o 
   9   1  11      765.37      727.02     14.01 o 
 -11   2  11       97.60      106.01      5.81 o 
 -10   2  11       10.39       15.74      4.00 o 
  -9   2  11      173.58      166.55      6.46 o 
  -8   2  11        9.13       12.47      3.07 o 
  -7   2  11       10.65        9.88      2.83 o 
  -6   2  11       47.72       55.20      3.50 o 
  -5   2  11       91.45       90.58      4.09 o 
  -4   2  11        0.28        0.38      3.23 o 
  -3   2  11      102.24      116.45      4.84 o 
  -2   2  11       76.40       69.30      4.07 o 
  -1   2  11       23.78       29.68      3.86 o 
   0   2  11      167.07      167.75      6.50 o 
   1   2  11      537.90      552.99     11.32 o 
   2   2  11       11.93        5.50      3.40 o 
   3   2  11        0.02       -2.32      3.26 o 
   4   2  11        2.99       -0.25      3.75 o 
   5   2  11        0.05        1.52      3.78 o 
   6   2  11       45.53       40.32      4.23 o 
   7   2  11      487.48      504.66     10.55 o 
   8   2  11        2.74        1.74      3.37 o 
 -10   3  11      108.70      116.14      5.94 o 
  -9   3  11      600.58      635.11     10.27 o 
  -8   3  11       89.61       96.35      4.58 o 
  -7   3  11     2747.97     2646.09     25.66 o 
  -6   3  11        2.05        4.84      2.63 o 
  -5   3  11      883.22      927.33     11.96 o 
  -4   3  11        8.87        2.46      2.99 o 
  -3   3  11     3052.71     3092.82     36.81 o 
  -2   3  11       74.37       74.87      6.47 o 
  -1   3  11       42.54       60.74      4.59 o 
   0   3  11       47.90       53.27      4.53 o 
   1   3  11     3111.86     3092.88     43.87 o 
   2   3  11       21.63       21.98      4.12 o 
   3   3  11      444.85      457.38     10.91 o 
   4   3  11       13.46        8.85      4.12 o 
   5   3  11     2595.65     2460.62     32.64 o 
   6   3  11       35.22       26.80      5.68 o 
   7   3  11     1309.19     1391.39     22.51 o 
   8   3  11        1.98       -2.26      3.54 o 
 -10   4  11        2.06        1.09      3.42 o 
  -9   4  11       79.95       74.01      4.47 o 
  -8   4  11       11.60       10.74      3.29 o 
  -7   4  11        6.42        9.91      3.17 o 
  -6   4  11        4.58       -1.32      2.84 o 
  -5   4  11       13.26       16.76      5.22 o 
  -4   4  11       48.83       52.34      4.79 o 
  -3   4  11        0.04        3.33      4.05 o 
  -2   4  11       20.37       18.69      4.51 o 
  -1   4  11       12.59       23.57     12.94 o 
   0   4  11       12.22        9.63      4.71 o 
   1   4  11       91.47       96.47      5.78 o 
   2   4  11       86.69       90.70      7.78 o 
   3   4  11      291.96      321.76      9.53 o 
   4   4  11       53.34       55.70      5.22 o 
   5   4  11       14.29       20.85      4.47 o 
   6   4  11       10.60       11.04      4.56 o 
   7   4  11       36.02       26.49      5.05 o 
  -8   5  11        5.27        4.18      3.23 o 
  -7   5  11      220.86      228.35     14.27 o 
  -6   5  11       18.71       17.22      4.33 o 
  -5   5  11     1505.74     1401.79     26.88 o 
  -4   5  11       77.13       60.16      6.62 o 
  -3   5  11     1201.46     1197.00     18.75 o 
  -2   5  11       79.63       88.66      5.66 o 
  -1   5  11     2113.29     2101.44     34.00 o 
   0   5  11        0.27        1.73      4.71 o 
   1   5  11      912.54      897.82     19.04 o 
   2   5  11        7.45        2.88      7.16 o 
   3   5  11      424.73      432.10     11.17 o 
   4   5  11        5.14        3.79      4.21 o 
   5   5  11      833.02      868.98     16.76 o 
   6   5  11        6.56        9.42      4.53 o 
  -7   6  11        1.99        9.17      5.69 o 
  -6   6  11        0.00       -6.87      4.58 o 
  -5   6  11        8.80        6.33      5.27 o 
  -4   6  11        0.34        3.68      3.94 o 
  -3   6  11        1.36        6.07      4.37 o 
  -2   6  11       17.01       20.87      5.47 o 
  -1   6  11        0.91       -1.19      4.71 o 
   0   6  11       51.86       61.17      8.05 o 
   1   6  11       31.91       31.56      5.99 o 
   2   6  11        0.11       -1.12      4.74 o 
   3   6  11        8.55        8.24      5.67 o 
   4   6  11        5.07       -0.22      5.38 o 
  -4   7  11        0.75       -1.79      6.93 o 
  -3   7  11     1164.32     1204.75     27.74 o 
  -2   7  11        9.37        5.82      5.03 o 
  -1   7  11     1048.02     1025.03     21.72 o 
   0   7  11       23.94       21.33      6.11 o 
   1   7  11     2113.55     2192.39     46.75 o 
 -10   0  12     3050.29     3142.64     48.46 o 
  -9   0  12      188.01      203.31     10.38 o 
  -8   0  12     1657.66     1756.05     30.60 o 
  -7   0  12        0.17        3.19      4.90 o 
  -6   0  12     2075.02     1964.04     32.19 o 
  -5   0  12       71.64       78.05      6.64 o 
  -4   0  12       96.57      106.63      6.80 o 
  -3   0  12      260.91      249.63     10.74 o 
  -2   0  12     1579.76     1502.74     26.20 o 
  -1   0  12      371.41      396.79     17.45 o 
   0   0  12       23.87       24.16      7.60 o 
   1   0  12      119.11      107.81     10.29 o 
   2   0  12     2612.47     2709.99     61.73 o 
   3   0  12       35.80       34.00      8.95 o 
   4   0  12     1312.44     1336.65     38.02 o 
   5   0  12       11.38        7.16      6.71 o 
   6   0  12     1136.85     1061.33     22.72 o 
   7   0  12       32.67       23.64      5.99 o 
  -9   1  12       12.07       16.49      4.00 o 
  -8   1  12       10.66        9.69      3.81 o 
  -7   1  12        5.30        1.94      3.32 o 
  -6   1  12      422.85      431.40      8.13 o 
  -5   1  12        1.84        2.08      2.72 o 
  -4   1  12      315.39      339.39      7.82 o 
  -3   1  12        9.44       10.50      3.18 o 
  -2   1  12       27.37       20.97      3.95 o 
  -1   1  12        0.12       -0.60      3.36 o 
   0   1  12      321.21      310.50     17.45 o 
   1   1  12        6.19        6.71      4.74 o 
   2   1  12        6.21        5.22      4.90 o 
   3   1  12        0.44       -3.95      4.39 o 
   4   1  12      235.95      230.72      8.42 o 
   5   1  12        0.34       -2.93      3.67 o 
   6   1  12       12.89       10.24      4.46 o 
   7   1  12        2.90       -0.09      4.30 o 
  -9   2  12        1.63       -4.47      4.65 o 
  -8   2  12     2053.57     2031.03     24.09 o 
  -7   2  12      125.63      115.02      5.67 o 
  -6   2  12     1188.53     1187.64     14.52 o 
  -5   2  12       54.14       46.82      4.24 o 
  -4   2  12      985.33      983.16     14.10 o 
  -3   2  12        2.65        1.79      3.70 o 
  -2   2  12      515.25      541.33     13.82 o 
  -1   2  12        0.88       -2.47      3.34 o 
   0   2  12     1759.10     1785.23     31.46 o 
   1   2  12        6.14        8.11      4.71 o 
   2   2  12     1405.41     1415.86     27.35 o 
   3   2  12        1.46        2.83      3.87 o 
   4   2  12     1486.71     1461.95     23.73 o 
   5   2  12        1.55       -3.12      3.78 o 
   6   2  12      873.60      901.24     17.41 o 
  -8   3  12       35.32       32.98      3.78 o 
  -7   3  12        0.11        0.46      3.14 o 
  -6   3  12      281.70      289.70      7.80 o 
  -5   3  12        4.21        5.04      3.45 o 
  -4   3  12      288.21      290.83     10.35 o 
  -3   3  12        0.75        0.23      3.68 o 
  -2   3  12       48.92       46.78      6.04 o 
  -1   3  12       10.81        8.95      7.60 o 
   0   3  12      100.71      115.27     13.42 o 
   1   3  12       21.58       17.80      5.21 o 
   2   3  12      521.18      538.39     14.18 o 
   3   3  12       12.39       11.57      4.27 o 
   4   3  12       96.27       93.82      6.31 o 
   5   3  12       10.77        7.37      4.38 o 
  -7   4  12        5.62        7.89      3.84 o 
  -6   4  12     1046.36     1065.34     17.96 o 
  -5   4  12       16.57       11.58      4.23 o 
  -4   4  12     1957.82     1981.48     34.64 o 
  -3   4  12       18.93       27.80      7.16 o 
  -2   4  12     2791.23     2919.29     46.02 o 
  -1   4  12       95.03       88.57     11.18 o 
   0   4  12      796.46      862.47     29.08 o 
   1   4  12       14.46       11.06      5.59 o 
   2   4  12     1719.99     1729.70     25.15 o 
   3   4  12        6.05        4.46      4.27 o 
   4   4  12     1056.73     1073.80     18.99 o 
  -6   5  12       12.41        9.80      5.53 o 
  -5   5  12       10.14        7.40      5.79 o 
  -4   5  12      116.37      118.64      8.84 o 
  -3   5  12       49.18       47.25      7.38 o 
  -2   5  12      191.99      208.49     10.59 o 
  -1   5  12       69.05       61.73     10.29 o 
   0   5  12        2.91        3.22      4.94 o 
   1   5  12       19.47        8.59      5.47 o 
   2   5  12       90.24      105.15      8.02 o 
   3   5  12        2.46        2.56      5.59 o 
  -7   1  13      879.90      927.63     14.55 o 
  -6   1  13       11.94        6.41      4.30 o 
  -5   1  13      447.78      477.98     14.92 o 
  -4   1  13       14.76       13.02      4.21 o 
  -3   1  13      434.21      441.13     20.35 o 
  -2   1  13       50.54       57.82      5.15 o 
  -1   1  13     1000.55     1005.57     21.98 o 
   0   1  13        7.45        7.37      4.90 o 
   1   1  13     1491.24     1536.95     29.42 o 
   2   1  13        5.59        2.45     10.51 o 
   3   1  13     1677.14     1760.95     33.77 o 
   4   1  13       36.07       43.53      7.25 o 
  -6   2  13        8.81        3.83      3.68 o 
  -5   2  13       72.92       72.28      5.01 o 
  -4   2  13       15.70       17.67      5.38 o 
  -3   2  13       28.49       30.40      7.83 o 
  -2   2  13        0.26       -4.76      4.39 o 
  -1   2  13      164.48      169.54     13.42 o 
   0   2  13        3.72       -1.13      4.90 o 
   1   2  13      376.80      410.67     13.91 o 
   2   2  13        4.48        5.41      5.03 o 
   3   2  13      426.64      443.27     15.02 o 
  -5   3  13     1534.88     1544.89     23.13 o 
  -4   3  13      108.23      101.84      7.83 o 
  -3   3  13     1028.36     1030.22     31.76 o 
  -2   3  13       59.96       68.00     10.29 o 
  -1   3  13     1061.35     1083.90     33.55 o 
   0   3  13       35.42       21.92      8.95 o 
   1   3  13      465.96      478.21     21.47 o 
   2   3  13        0.48       -7.34      4.90 o 
  -2   4  13        0.67       -7.16      6.71 o 
                                                 
